# Supplementary material for: Root Endophytes and Ginkgo biloba Are Likely to Share and Compensate Secondary Metabolic Processes, and Potentially Exchange Genetic Information by LTR-RTs
Source: Front Plant Sci. 2021 Jul 9;12:704985. doi: 10.3389/fpls.2021.704985 (PMC8301071; doi:10.3389/fpls.2021.704985)
Supplement: Supplementary file 2 [file Data_Sheet_2.XLSX]

## Sheet: flavonoids
Enzyme Name	Abbreviation	ID	Gene ID
cinnamate-4-hydroxylase	C4H	K00487	Gb_39990, Gb_15631, Gb_26239, Gb_16883, Gb_25026, Gb_31073, Gb_38916, Gb_16456, Gb_16457, Gb_16449, Gb_16450, Gb_23185, Gb_03866, F2_7004
chalcone synthase	CHS	K00660	Gb_26726, Gb_20355, Gb_33704, Gb_33703, Gb_19001, Gb_19002, Gb_19003, Gb_19005, Gb_01519, Gb_06700, Gb_32469, Gb_37536, Gb_28161, Gb_35771, B6_07626, F2_2648, F2_5074
chalcone isomerase	CHI	K01859	Gb_07234
naringenin 3-dioxygenase	F3H	K00475	Gb_33840, Gb_29563, Gb_05058, Gb_05056, Gb_04373, Gb_04376, Gb_12931
dihydroflavonol 4-reductase	DFR	K13082	Gb_36568, Gb_26470, Gb_26458, Gb_26459, Gb_24242, Gb_17915, Gb_22280, Gb_35097, Gb_02542, Gb_01418, Gb_00482, Gb_26256, Gb_09083, Gb_09084, Gb_09085, Gb_09086, Gb_09087, F1_7082
flavonol synthase	FLS	K05278	Gb_39839, Gb_06006, Gb_22744, Gb_06949, Gb_35874, Gb_24113, Gb_14024, Gb_14026, Gb_14028, Gb_14029, Gb_14030, Gb_14031, Gb_19823, B8_01410
anthocyanidin synthase	ANS	K05277	Gb_21859, Gb_21867, Gb_21868, Gb_21869, Gb_21870, Gb_33402, Gb_06948, Gb_19822
anthocyanidin reductase	ANR	K08695	Gb_10731, Gb_10028, Gb_10031, Gb_10030, Gb_03919, F1_3683
flavonoid 3'-monooxygenase	F3M	K05280	Gb_40529, Gb_34495, Gb_34497, Gb_34498, Gb_11342, Gb_27808, Gb_27803, Gb_41168, Gb_41167, Gb_05139, Gb_05138, Gb_05137, Gb_16308, Gb_16307, Gb_11301, Gb_05270, Gb_32735, Gb_32737, Gb_32738, Gb_32739, Gb_04401, Gb_04398, Gb_29955, Gb_29956, Gb_01677, Gb_04545, Gb_19800, Gb_11310, Gb_13075, Gb_13074, Gb_33649, Gb_08445, Gb_38469, Gb_06400, Gb_24535, Gb_24534, Gb_39085, Gb_41033, Gb_41038, Gb_02188,…
5-O-(4-coumaroyl)-D-quinate 3'-monooxygenase	C3M	K09754	Gb_33145, Gb_33144, Gb_00970, Gb_32872, F2_2189, F2_3353, F2_10903
shikimate O-hydroxycinnamoyltransferase	HCT	K13065	Gb_04737, Gb_27612, Gb_33798, Gb_01766, Gb_29067, Gb_25340, Gb_25341, Gb_38698, Gb_40572, Gb_06983, Gb_13482

## Sheet: Non-flavonoid polyphenolics
Enzyme Name	Abbreviation	ID	Gene ID
trans-cinnamate 4-monooxygenase	C4H	K00487	Gb_39990, Gb_15631, Gb_26239, Gb_16883, Gb_25026, Gb_31073, Gb_38916, Gb_16456, Gb_16457, Gb_16449, Gb_16450, Gb_23185, Gb_03866, F2_7004
shikimate O-hydroxycinnamoyltransferase	HCT	K13065	Gb_04737, Gb_27612, Gb_33798, Gb_01766, Gb_29067, Gb_25340, Gb_25341, Gb_38698, Gb_40572, Gb_06983, Gb_13482
5-O-(4-coumaroyl)-D-quinate 3'-monooxygenase	C3'H	K09754	Gb_33145, Gb_33144, Gb_00970, Gb_32872, F2_2189, F2_3353, F2_10903
caffeoylshikimate esterase	CSE	K18368	Gb_04740, Gb_04736, Gb_04735, Gb_35697, Gb_12901, Gb_12903, Gb_12904, Gb_12920, Gb_12921, Gb_30667, Gb_01008, Gb_23953, Gb_00612, Gb_14439, Gb_14438, Gb_29645
caffeic acid 3-O-methyltransferase	COMT	K13066	Gb_38484, Gb_23398, Gb_23397, Gb_23395, Gb_35314, Gb_16400, Gb_16401, Gb_36958, Gb_36959, Gb_29118, Gb_33953, Gb_33949, Gb_33950, Gb_33954, Gb_25896, Gb_23935, Gb_25040, Gb_25045, Gb_25044, Gb_28391, Gb_28236, Gb_28237, Gb_26421, Gb_07385, Gb_40569, Gb_40575, Gb_40975, Gb_40972, Gb_16036, Gb_09767, Gb_13925, Gb_30327, Gb_34022, Gb_18331, Gb_29161, Gb_37832, Gb_38581, Gb_13965, Gb_31821, B6_10265,…
caffeoyl-CoA O-methyltransferase	CCOMT	K00588	Gb_23217, Gb_23212, Gb_23218, Gb_23219, Gb_23214, Gb_23220, Gb_18170, Gb_18171, Gb_07191, Gb_12671, B16_01338
ferulate-5-hydroxylase	F5H	K09755	Gb_27806, Gb_27804, Gb_32736, Gb_04399, Gb_10643, Gb_40815, Gb_16677, Gb_06160, Gb_24989, Gb_33612, Gb_04622, Gb_08444, Gb_15693, Gb_18160, Gb_11421, Gb_13249, Gb_13250, Gb_01526, Gb_02300, Gb_28864, Gb_28863, Gb_16073, B7_02785
4-coumarate--CoA ligase	4CL	K01904	Gb_41091, Gb_03647, Gb_18691, Gb_13519, Gb_13602, Gb_40567, Gb_40573, Gb_40571, Gb_14620, Gb_02859, B11_03858, B6_02374, B6_03268, B6_10747, B7_03179, F1_70, F1_5115, F1_5796, F1_5958, F1_7087, F2_163, F2_201, F2_221, F2_298, F2_1150, F2_1203, F2_1368, F2_3032, F2_4664, F2_6927, F2_6937, F2_6976
cinnamoyl-CoA reductase	CCR	K09753	Gb_05658, Gb_05655, Gb_05654, Gb_02954, Gb_06804, Gb_38601, Gb_15773, Gb_15774, Gb_15775, Gb_08374, Gb_06806
cinnamyl-alcohol dehydrogenase	CAD	K00083	Gb_22523, Gb_16754, Gb_09488, Gb_09487, Gb_34699, Gb_00672
cinnamyl-alcohol dehydrogenase	CAD	K22395	Gb_03609, Gb_21188, Gb_21187, Gb_21183, Gb_21186, Gb_21185, Gb_24415, Gb_24403, Gb_24416, Gb_24404, Gb_24405, F1_4268, F2_1389, F2_2273, F2_12778
peroxidase	PRD	K00430	Gb_18537, Gb_18538, Gb_18532, Gb_06667, Gb_30611, Gb_11541, Gb_11540, Gb_04820, Gb_33424, Gb_31016, Gb_31015, Gb_31013, Gb_00859, Gb_34423, Gb_00476, Gb_00475, Gb_11098, Gb_15313, Gb_11915, Gb_20206, Gb_37316, Gb_37315, Gb_37299, Gb_37313, Gb_37312, Gb_37297, Gb_37296, Gb_37295, Gb_37294, Gb_37292, Gb_03365, Gb_28303, Gb_15647, Gb_14460, Gb_06035, Gb_26281, Gb_13824, Gb_40170, Gb_27550, Gb_08066,…
peroxiredoxin	PRDX	K11188	Gb_36279, Gb_04726, B19_02402
catalase-peroxidase	CPRD	K03782	B19_05516, B21_01414, B22_01572, B23_03392, B3_01606, B6_00653, B7_02911, F1_9557, F2_3987
beta-glucosidase	bGLD	K01188	Gb_02826, Gb_31508, Gb_36235, Gb_20622, Gb_20619, Gb_33496, Gb_13348, Gb_13349, Gb_06862, Gb_21209, Gb_30772, Gb_10041, Gb_07479, Gb_07480, Gb_25370, Gb_03071, Gb_04873, Gb_32673, Gb_17121, Gb_25422, Gb_39935, Gb_41722, Gb_04453, Gb_04454, Gb_35939, Gb_35944, Gb_35945, Gb_35940, Gb_35946, Gb_05698, Gb_05697, Gb_09557, Gb_09558, Gb_08379, Gb_06446, B4_01633, F1_6, F1_3477, F1_6168, F1_6601, F1_674…
pinoresinol/lariciresinol reductase	PLR	K21568	Gb_31337, Gb_31336, Gb_31335, Gb_41596, Gb_24826, F1_1380

## Sheet: Terpenoids
Enzyme Name	Abbreviation	ID	Gene ID
acetyl-CoA C-acetyltransferase	ACAT	K00626	Gb_22104, Gb_28733, Gb_28732, Gb_04657, Gb_04658, B10_01692, B10_02616, B11_00311, B11_01604, B11_01830, B12_00627, B12_02440, B12_03031, B12_03372, B13_02995, B14_00666, B14_02948, B14_05110, B15_00161, B15_02706, B16_00617, B16_00831, B16_03518, B17_02862, B18_04784, B19_02469, B19_03494, B19_03980, B19_05320, B1_00878, B20_00269, B20_00421, B20_03155, B20_04847, B20_04951, B20_05545, B21_02241…
hydroxymethylglutaryl-CoA synthase	HMGS	K01641	Gb_11300, Gb_11304, Gb_19737, Gb_19738, Gb_11303, Gb_16306, Gb_10410, Gb_10411, Gb_39796, B1_00578, F1_3290, F1_6143, F2_3766, F2_10326
hydroxymethylglutaryl-CoA reductase	HMGCR	K00021	Gb_26727, Gb_24027, Gb_01353, Gb_10943, Gb_12640, Gb_31359, Gb_13238, Gb_21339, Gb_35084, Gb_13780, Gb_26605, Gb_26601, Gb_00641, Gb_26517, Gb_37788, Gb_08716, Gb_34691, Gb_21925, Gb_06387, Gb_20551, Gb_04291, Gb_26602, Gb_24700, B1_00576, F1_7094, F1_7786, F2_1954, F2_2884, F2_8588, F2_9142, F2_9172
hydroxymethylglutaryl-CoA reductase	HMGCR	K00054	B16_01437, B20_00459, B21_01952
mevalonate kinase	MVK	K00869	B1_01154, F1_8749, F2_11922
phosphomevalonate kinase	PMVK	K00938	Gb_31212, Gb_31214, Gb_31215, F1_1263, F2_3749
diphosphomevalonate decarboxylase	MVD	K01597	Gb_34209, Gb_31698, B1_01153, F1_8684, F2_11854
1-deoxy-D-xylulose-5-phosphate synthase	DXPS	K01662	Gb_33679, Gb_34070, Gb_25257, Gb_24797, Gb_22616, Gb_40956, B10_02375, B11_00465, B12_00675, B13_00651, B14_00514, B15_02690, B16_02351, B17_01063, B18_00131, B19_02696, B1_02719, B20_00569, B21_03601, B22_01454, B23_03154, B2_00454, B3_02286, B4_02886, B5_00728, B6_02680, B6_06223, B7_00856, B7_07576, B8_02045, B9_00371
1-deoxy-D-xylulose-5-phosphate reductoisomerase	DXR	K00099	Gb_28138, B10_00820, B11_00106, B11_01320, B11_05410, B12_00381, B13_01464, B14_00873, B14_03535, B15_00778, B16_00500, B17_04452, B18_01174, B1_02553, B20_04790, B21_02851, B22_02921, B23_00933, B2_00034, B3_01717, B4_02008, B5_00986, B6_08577, B7_08082, B8_03470, B9_01067
2-C-methyl-D-erythritol 4-phosphate cytidylyltransferase	MCT	K00991	Gb_01940, B10_03758, B11_05140, B12_04788, B13_04135, B14_05387, B15_03714, B16_03294, B17_05952, B18_05574, B1_02309, B20_00869, B21_02918, B22_03521, B23_00272, B3_01995, B6_02212, B7_03061, B8_01286, B9_02157
4-diphosphocytidyl-2-C-methyl-D-erythritol kinase	CDPMEK	K00919	Gb_17631, Gb_35831, B10_03847, B11_05340, B12_04881, B13_04262, B14_05536, B15_03744, B16_04312, B17_05567, B18_05487, B19_02635, B1_01541, B20_02286, B21_05874, B22_00164, B23_03035, B2_01944, B3_01196, B4_01271, B5_01568, B6_04932, B7_09120, B8_05995, B9_02156, F2_3212
2-C-methyl-D-erythritol 2,4-cyclodiphosphate synthase	MECPS	K01770	Gb_05408, B10_03757, B11_05141, B12_04787, B13_04136, B14_05388, B15_03713, B16_03293, B17_05953, B18_05573, B19_01242, B1_02310, B20_00868, B21_02919, B22_03522, B23_00271, B2_02227, B4_01405, B5_01835, B6_02213, B7_03062, B8_05936, B9_01982, F2_3213
(E)-4-hydroxy-3-methylbut-2-enyl-diphosphate synthase	HDS	K03526	Gb_23239, Gb_15839, Gb_10823, Gb_01895, Gb_17351, B10_02453, B11_00567, B12_00746, B13_00562, B14_00411, B15_02614, B16_02928, B17_05836, B18_01816, B19_02436, B1_02549, B20_01123, B21_03055, B22_02809, B23_00220, B2_00040, B3_01723, B4_02015, B5_00988, B6_06224, B6_08575, B7_07575, B7_08080, B8_01490, B9_01211
4-hydroxy-3-methylbut-2-en-1-yl diphosphate reductase	HDR	K03527	Gb_23677, Gb_41470, B10_02465, B11_00576, B12_00756, B13_00551, B14_00402, B15_02605, B16_02891, B17_03209, B18_02971, B19_02717, B1_01378, B20_00611, B21_03911, B21_04620, B22_03044, B23_00637, B2_01238, B3_01141, B4_02396, B5_01521, B6_05214, B7_04196, B8_00169, B9_00581
isopentenyl-diphosphate Delta-isomerase	IDI	K01823	B10_02236, B11_02400, B12_00564, B13_00826, B14_01734, B15_02849, B18_00226, B1_01151, B22_01165, B2_02275, B3_01058, B4_01345, B5_02257, B6_06240, B7_07556, B8_00656, B9_00354, F1_332, F2_12193, F2_12300
farnesyl diphosphate synthase	FPPS	K00787	Gb_29808, Gb_29809, Gb_29810, Gb_29811, Gb_29812, F1_1960, F2_479
farnesyl diphosphate synthase	FPPS	K00795	B21_03600, B22_01453, B23_00817
geranylgeranyl diphosphate synthase	GGPPS	K00804	F1_470, F1_2043, F1_6900, F1_9625, F2_1047, F2_1155, F2_2380, F2_2751, F2_3329, F2_4101, F2_6993, F2_7338, F2_12602, F2_13214
geranylgeranyl diphosphate synthase	GGPPS	K13787	B1_00150, B1_01900, B2_00766, B2_02274, B3_01813, B4_01785, B5_00537, B6_06228, B6_06700, B6_10082, B6_10184, B7_02332, B7_03653, B7_07571
geranylgeranyl diphosphate synthase	GGPPS	K13789	Gb_31907, Gb_26834, Gb_10073, Gb_21551, Gb_21550, Gb_39708, Gb_39712, Gb_33246, Gb_27154, Gb_08543, B10_02376, B11_00466, B12_00676, B13_00650, B14_00513, B15_02689, B16_02352, B17_01061, B18_00130, B18_02323, B19_02431, B20_00570, B22_01684, B3_01059, B6_01049, B6_10083, B8_01872, B8_04943, B9_00980
geranyl diphosphate synthase	GPPS	K14066	Gb_10265

## Sheet: Carotenoids
Enzyme Name	Abbreviation	ID	Gene ID
15-cis-phytoene synthase	PSY	K02291	Gb_27208, Gb_27210, Gb_30426, B10_00206, B12_02907, B15_00202, B20_00118, B21_02927, B21_04702, B6_06230, B7_07568, B9_03753
15-cis-phytoene desaturase	cPDS	K02293	Gb_34034, Gb_34033, Gb_34032, B18_03872
phytoene desaturase	PDS	K10027	B10_00204, B12_02909, B22_01687, B6_00373, B7_08359, B9_03754
zeta-carotene desaturase	ZDS	K00514	Gb_09570
prolycopene isomerase	P-ISO	K09835	Gb_16881, B10_00205, B12_02908, B3_01061, B4_01348
zeta-carotene isomerase	C-ISO	K15744	Gb_17186, Gb_24507
lycopene beta-cyclase	LCY-B	K06443	Gb_24861, Gb_00055, B9_00570
lycopene beta-cyclase	LCY-B	K22502	B9_01406
beta-carotene 3-hydroxylase	CHY	K15746	Gb_06004, Gb_40638, B22_01689
beta-ring hydroxylase	rHY	K15747	Gb_02888, B17_00442, B19_01544, F1_3682, F1_9644, F2_2127, F2_4019, F2_10701
zeaxanthin epoxidase	ZEP	K09838	Gb_32627, Gb_12152, Gb_34927, B10_00999, B18_05587, B20_00940, B20_02383, B21_00509, B22_00484, B6_01038, B6_06725, B6_07303, B6_09647, B6_11002, B7_08467, B7_09026, B7_10001, B7_10951, B8_05237, F1_66, F1_6461, F2_342, F2_1795, F2_1840, F2_3315, F2_3363, F2_4517, F2_4718, F2_6241, F2_6371, F2_7911, F2_8253, F2_9340, F2_11797, F2_11969
violaxanthin de-epoxidase	VDE	K09839	Gb_27593
carotenoid epsilon hydroxylase	CEH	K09837	Gb_11858

## Sheet: alkaloids
Enzyme Name	Abbreviation	ID	Gene ID
L-amino-acid oxidase	AAO	K03334	B7_10440
aspartate aminotransferase, mitochondrial	AAT	K14455	Gb_36826, F1_9002, F2_1588, F2_5624, F2_9806
aspartate aminotransferase, cytoplasmic	AAT	K14454	Gb_29504, F1_1105, F1_5157, F1_7679, F2_843, F2_2811, F2_4717, F2_10028
aspartate aminotransferase, chloroplastic	AAT	K00811	Gb_17243, Gb_17765
aspartate aminotransferase	AAT	K00812	Gb_00073, B11_02354, B12_03780, B13_00877, B14_01688, B15_02901, B15_03157, B16_00939, B17_00567, B19_00403, B19_02051, B19_03344, B19_03549, B19_03659, B19_05643, B19_06089, B1_01490, B1_02826, B1_02985, B20_01537, B20_01601, B20_02457, B20_02595, B20_03005, B20_03702, B21_01212, B21_04969, B21_06443, B22_01957, B22_04300, B2_02888, B3_01357, B4_02812, B5_00673, B6_02042, B6_03903, B7_04571, B8_…
aspartate aminotransferase	AAT	K00813	B19_01252, B22_01032, B9_03526
aspartate aminotransferase	AAT	K11358	B15_00086, B18_03234
bifunctional aspartate aminotransferase and glutamate/aspartate-prephenate aminotransferase	BAAT	K15849	Gb_26985, Gb_00324
tyrosine aminotransferase	TAT	K00815	Gb_37399, Gb_04567, Gb_04566, Gb_39642, Gb_40015, Gb_16740, Gb_16737, Gb_27507, F1_9094
aromatic amino acid aminotransferase I / 2-aminoadipate transaminase		K00838	F1_1908, F1_4709, F2_572, F2_7885, F2_11165
tyrosine decarboxylase	TYDC	K01592	B7_09834, B8_05766, F1_5476, F2_10620
aromatic-L-amino-acid/L-tryptophan decarboxylase	TRDC	K01593	Gb_08348, Gb_10830, Gb_28002, Gb_29512, Gb_29511, Gb_36074, B19_03216, B7_07018, F2_8326, F2_8372
tyrosine 3-monooxygenase	T3H	K00501	B21_04122, B23_01808
tyrosinase	TYR	K00505	B12_01723, B6_01583, B6_05761, B7_02325, B8_02402, F2_1757, F2_3832, F2_11067
monoamine oxidase	MAO	K00274	B19_02338, B21_01642, B21_01652, B2_02111, B3_01373, B4_01523, B5_00416, B6_00245, B6_02419, B6_07059, B6_07640, B7_06827, B8_04946, F1_2344, F1_3564, F1_9535, F2_87, F2_3346, F2_4305, F2_8120, F2_8297, F2_9336, F2_11972, F2_11973
primary-amine oxidase	AO	K00276	Gb_37937, Gb_06491, Gb_15270, Gb_15269, Gb_10209, Gb_10214, Gb_24094, Gb_15152, Gb_33616, Gb_33615, Gb_33614, Gb_24699, Gb_00057, B2_01156, B4_02476, B6_02582, B6_03477, B7_00763, F1_1580, F1_2054, F1_2399, F1_3664, F1_3991, F1_5044, F1_6869, F2_1782, F2_2106, F2_2300, F2_4287, F2_6466, F2_8250, F2_9062, F2_10572
