# Supplementary material for: Root Endophytes and Ginkgo biloba Are Likely to Share and Compensate Secondary Metabolic Processes, and Potentially Exchange Genetic Information by LTR-RTs
Source: Front Plant Sci. 2021 Jul 9;12:704985. doi: 10.3389/fpls.2021.704985 (PMC8301071; doi:10.3389/fpls.2021.704985)
Supplement: Supplementary file 3 [file Data_Sheet_3.XLSX]

## Sheet: Bacteria_Fungi_Retroelements.CD
qseqid	qstart	qend	sseqid	sstart	send	qseq	sseq	evalue	bitscore	length	nident	pident	qcovs	qcovhsp	qcovus
B11.LTR_00076	27	1213	Gb_09036	286	1448	GGATGGACCCGCGTCGCATTAGCTAGTTGGTGAGGTAACGGCTCACCAAGGCAACGATGCGTAGCCGACCTGAGAGGGTGATCGGCCACACTGGGACTGAGACACGGCCCAGACTCCTACGGGAGGCAGCAGTAGGGAATCTTCCGCAATGGACGAAAGTCTGACGGAGCAACGCCGCGTGAGTGATGAAGGCTTTCGGGTCGTAAAACTCTGTTGTTAGGGAAGAACAAGTGCTAGTTGAATAAGCTGGCACCTTGACGGTACCTAACCAGAAAGCCACGGCTAACTACGTGCCAGCAGCCGCGGTAATACGTAGGTGGCAAGCGTTATCCGGAATTATTGGGCGTAAAGCGCGCGCAGGTGGTTTCT-TAAGTCTGATGTGAAAGCCCACGGCTCAA…	GGAGGGGCTCGCGTCTGATTAGCTAGTTGGTGAAGCAATGGCTTACCAAGGCGACGATCAGTAGCTAGTCTGAGAGGATGATTAGCCACATTGGGACTGAGACACGACCCAGACTCCTACGGGAGGTAGCAGTGGGGAATTTTCTGCAATGGGCGAAAGCTTGACGGAGCAATACCGCGTGAAGGTGGAAGGCCCACGGGTCGTGAACTTCTTTTCCTAGAGAAGAA--A---C------AAT--GATGGTATC-TGA-GG-A-ATAATC----A---TTGGCTAACTCTATGCCAGCAGCCGCGGTAAGACAGAGGATGCAAGCGTTATCCAAAATGATTGGGCGTAAAGCGTCTGTAGGTGGCTTTTGTAAGTCCACCGTCAAATCCCAGGGCTCAA…	3.69e-178	625	1205	926	76.846	88	88	88
B10.LTR_00212	244	1412	Gb_09036	303	1448	ATTAGCTAGTTGGTGAGGTAACGGCTCACCAAGGCGACGATGCGTAGCCGACCTGAGAGGGTGATCGGCCACACTGGGACTGAGACACGGCCCAGACTCCTACGGGAGGCAGCAGTAGGGAATCTTCCGCAATGGACGAAAGTCTGACGGAGCAACGCCGCGTGAGTGATGAAGGTTTTCGGATCGTAAAGCTCTGTTGTTAGGGAAGAACAAGTGCAAGAGTAACTGCTTGCACCTTGACGGTACCTAACCAGAAAGCCACGGCTAACTACGTGCCAGCAGCCGCGGTAATACGTAGGTGGCAAGCGTTGTCCGGAATTATTGGGCGTAAAG-GGCTCGCAGGCGGTTTCT-TAAGTCTGATGTGAAAGCCCCCGGCTCAACCGGGGAGGGTCATTGG…	ATTAGCTAGTTGGTGAAGCAATGGCTTACCAAGGCGACGATCAGTAGCTAGTCTGAGAGGATGATTAGCCACATTGGGACTGAGACACGACCCAGACTCCTACGGGAGGTAGCAGTGGGGAATTTTCTGCAATGGGCGAAAGCTTGACGGAGCAATACCGCGTGAAGGTGGAAGGCCCACGGGTCGTGAACTTCTTTTCCTAGAGAAGAA--A---C-A-A-TGA-TG---GTATC-TGA-GG-A-ATAATC----A---TTGGCTAACTCTATGCCAGCAGCCGCGGTAAGACAGAGGATGCAAGCGTTATCCAAAATGATTGGGCGTAAAGCGTCT-GTAGGTGGCTTTTGTAAGTCCACCGTCAAATCCCAGGGCTCAACCCTGGACAGGCGGCGG…	1.98e-176	619	1186	912	76.897	76	76	76
B23.LTR_00016	236	1420	Gb_09036	298	1456	GTCGGATTAGCTAGTTGGCGGGGTAAAGGCCCACCAAGGCGACGATCCGTAGCTGGTCTGAGAGGATGATCAGCCACACTGGAACTGAGACACGGTCCAGACTCCTACGGGAGGCAGCAGTGGGGAATATTGGACAATGGGCGCAAGCCTGATCCAGCCATACCGCGTG--GGTGAAGAAGGCCTTCGGGTTGTAAAGCCCTTTTGTTGGGAAAGAAAAGCAGTCGGCTAATACCCGGTTGTTCTGACGGTACCCAAAGAATAAGCACCGGCTAACTTCGTGCCAGCAGCCGCGGTAATACGAAGGGTGCAAGCGTTACTCGGAATTACTGGGCGTAAAGCGTGCGTAGGTGGTTGTT-TAAGTCTGTTGTGAAAGCCCTGGGCTCAACCTGGGAATTG…	GTCTGATTAGCTAGTTGGTGAAGCAATGGCTTACCAAGGCGACGATCAGTAGCTAGTCTGAGAGGATGATTAGCCACATTGGGACTGAGACACGACCCAGACTCCTACGGGAGGTAGCAGTGGGGAATTTTCTGCAATGGGCGAAAGCTTGACGGAGCAATACCGCGTGAAGGTG--GAAGGCCCACGGGTCGTGAACTTCTTTTCCTAGAGAAG-AAA-CAAT--G---AT----GG-T-ATCTGA--G--------GAATAATCATTGGCTAACTCTATGCCAGCAGCCGCGGTAAGACAGAGGATGCAAGCGTTATCCAAAATGATTGGGCGTAAAGCGTCTGTAGGTGGCTTTTGTAAGTCCACCGTCAAATCCCAGGGCTCAACCCTGGACAGG…	1.98e-176	619	1195	916	76.653	77	77	77
B16.LTR_00143	231	1419	Gb_09036	285	1448	AGGATGGGCCCGCGGCGCATTAGCTAGTTGGTGAGGTAACGGCTCACCAAGGCGACGATGCGTAGCCGACCTGAGAGGGTGATCGGCCACACTGGGACTGAGACACGGCCCAGACTCCTACGGGAGGCAGCAGTAGGGAATCTTCCACAATGGGCGAAAGCCTGATGGAGCAACGCCGCGTGAGTGAAGAAGGATTTCGGTTCGTAAAACTCTGTTGTAAGGGAAGAACAAGTACAGTAGTAACTGGCTGTACCTTGACGGTACCTTATTAGAAAGCCACGGCTAACTACGTGCCAGCAGCCGCGGTAATACGTAGGTGGCAAGCGTTGTCCGGAATTATTGGGCGTAAAGCGCGCGCAGGTGGTTTCT-TAAGTCTGATGTGAAAGCCCACGGCTCAA…	AGGAGGGGCTCGCGTCTGATTAGCTAGTTGGTGAAGCAATGGCTTACCAAGGCGACGATCAGTAGCTAGTCTGAGAGGATGATTAGCCACATTGGGACTGAGACACGACCCAGACTCCTACGGGAGGTAGCAGTGGGGAATTTTCTGCAATGGGCGAAAGCTTGACGGAGCAATACCGCGTGAAGGTGGAAGGCCCACGGGTCGTGAACTTCT-TT-TCCTAG-AGAAGAA--ACA--A-TGA-T-G--GTATC-TGA-GG-A----A-T---AATCATTGGCTAACTCTATGCCAGCAGCCGCGGTAAGACAGAGGATGCAAGCGTTATCCAAAATGATTGGGCGTAAAGCGTCTGTAGGTGGCTTTTGTAAGTCCACCGTCAAATCCCAGGGCTCAA…	2.57e-175	616	1204	923	76.661	77	77	77
B12.LTR_00153	232	1418	Gb_09036	287	1448	GATGGGCCCGCG-GTGCATTAGCTAGTTGGTGAGGTAACGGCTCACCAAGGCAACGATGCA-TAGCCGACCTGAGAGGGTGATCGGCCACACTGGGACTGAGACACGGCCCAGACTCCTACGGGAGGCAGCAGTAGGGAATCTTCCGCAATGGACGAAAGTCTGACGGAGCAACGCCGCGTGAGTGATGAAGGCTTTCGGGTCGTAAAACTCTGTTGTTAGGGAAGAACAAGTACAAGAGTAACTGCTTGTACCTTGACGGTACCTAACCAGAAAGCCACGGCTAACTACGTGCCAGCAGCCGCGGTAATACGTAGGTGGCAAGCGTTATCCGGAATTATTGGGCGTAAAGCGCGCGCAGGCGGTTTCT-TAAGTCTGATGTGAAAGCCCACGGCTCAA…	GAGGGGCTCGCGTCTG-ATTAGCTAGTTGGTGAAGCAATGGCTTACCAAGGCGACGAT-CAGTAGCTAGTCTGAGAGGATGATTAGCCACATTGGGACTGAGACACGACCCAGACTCCTACGGGAGGTAGCAGTGGGGAATTTTCTGCAATGGGCGAAAGCTTGACGGAGCAATACCGCGTGAAGGTGGAAGGCCCACGGGTCGTGAACTTCTTTTCCTA--G-AGAAGAA--AC-A-A-TGA-TG---GTATC-TGA-GG-A-ATAATC----A---TTGGCTAACTCTATGCCAGCAGCCGCGGTAAGACAGAGGATGCAAGCGTTATCCAAAATGATTGGGCGTAAAGCGTCTGTAGGTGGCTTTTGTAAGTCCACCGTCAAATCCCAGGGCTCAA…	3.32e-174	612	1203	922	76.642	80	77	80
B19.LTR_00179	185	1359	Gb_09036	286	1460	GGATGAGCCCGCGTTGGATTAGCTAGTTGGTGGGGTAATGGCCTACCAAGGCGACGATCCATAGCTGGTCTGAGAGGATGATCAGCCACACTGGGACTGAGACACGGCCCAGACTCCTACGGGAGGCAGCAGTGGGGAATATTGGACAATGGGCGAAAGCCTGATCCAGCCATGCCGCGTGAGTGATGAAGGCCCTAGGGTTGTAAAGCTC-TTT-C-AACGGTGAAGATAATGACGGTAACCGTAGAAGAAGCCCCGGCTAACTTCGTGCCAGCAGCCGCGGTAATACGAAGGGGGCTAGCGTTGTTCGGAATTACTGGGCGTAAAGCGCACGTAGGCGGATACT-TAAGTCAGGGGTGAAATCCCGGGGCTCAACCCCGGAACTGCCTTTGATACTG…	GGAGGGGCTCGCGTCTGATTAGCTAGTTGGTGAAGCAATGGCTTACCAAGGCGACGATCAGTAGCTAGTCTGAGAGGATGATTAGCCACATTGGGACTGAGACACGACCCAGACTCCTACGGGAGGTAGCAGTGGGGAATTTTCTGCAATGGGCGAAAGCTTGACGGAGCAATACCGCGTGAAGGTGGAAGGCCCACGGGTCGTGAACTTCTTTTCCTAGAGAAGAA-ACAATGATGGTATCTGAGGAATAATCATTGGCTAACTCTATGCCAGCAGCCGCGGTAAGACAGAGGATGCAAGCGTTATCCAAAATGATTGGGCGTAAAGCGTCTGTAGGTGGCTTTTGTAAGTCCACCGTCAAATCCCAGGGCTCAACCCTGGACAGGCGGCGGAAACTA…	4.09e-173	608	1192	910	76.342	79	79	79
B13.LTR_00027	153	1322	Gb_09036	303	1448	ATTAGCTAGTTGGTGAGGTAACGGCTCACCAAGGCAACGATGCGTAGCCGACCTGAGAGGGTGATCGGCCACACTGGGACTGAGACACGGCCCAGACTCCTACGGGAGGCAGCAGTAGGGAATCTTCCGCAATGGACGAAAGTCTGACGGAGCAACGCCGCGTGAGTGATGAAGGTTTTCGGATCGTAAAACTCTGTTGTTAGGGAAGAACAAGTACCGTTCGAATAGGGCGGTACCTTGACGGTACCTAACCAGAAAGCCACGGCTAACTACGTGCCAGCAGCCGCGGTAATACGTAGGTGGCAAGCGTTGTCCGGAATTATTGGGCGTAAAGCGCGCGCAGGCGGTTTCT-TAAGTCTGATGTGAAAGCCCCCGGCTCAACCGGGGAGGGTCATTGG…	ATTAGCTAGTTGGTGAAGCAATGGCTTACCAAGGCGACGATCAGTAGCTAGTCTGAGAGGATGATTAGCCACATTGGGACTGAGACACGACCCAGACTCCTACGGGAGGTAGCAGTGGGGAATTTTCTGCAATGGGCGAAAGCTTGACGGAGCAATACCGCGTGAAGGTGGAAGGCCCACGGGTCGTGAACTTCTTTTCCTA--G-AGAAGAA--A-----C-AAT--GATGGTATC-TGA-GG-A-ATAATC----A---TTGGCTAACTCTATGCCAGCAGCCGCGGTAAGACAGAGGATGCAAGCGTTATCCAAAATGATTGGGCGTAAAGCGTCTGTAGGTGGCTTTTGTAAGTCCACCGTCAAATCCCAGGGCTCAACCCTGGACAGGCGGCGG…	2.42e-170	599	1185	907	76.54	81	81	81
B15.LTR_00001	292	1198	Gb_09036	542	1448	GGCTAACTACGTGCCAGCAGCCGCGGTAATACGTAGGTGGCAAGCGTTGTCCGGAATTATTGGGCGTAAAG-GGCTCGCAGGCGGTTTCT-TAAGTCTGATGTGAAAGCCCCCGGCTCAACCGGGGAGGGTCATTGGAAACTGGGGAACTTGAGTGCAGA-AGAGG-AGAGTGGAATTCCACGTGTAGCGGTGAAATGCGTAGAGATGTGGAGGAACACCAGTGGCGAAGGCGACTCT-CTGGTCTGTAACTGACGCTGAGGAGCGAAAGCGTGGGGAGCGAACAGGATTAGATACCCTGGTAGTCCACGCCGTAAACGATGAGTGCTAAGTGTTAGGGGGTTTCCGCCCCT-TAGTGCTGCAGCTAACGCATTAAGCACTCC-GCCTGGGGAGTACGG…	GGCTAACTCTATGCCAGCAGCCGCGGTAAGACAGAGGATGCAAGCGTTATCCAAAATGATTGGGCGTAAAGCGTCT-GTAGGTGGCTTTTGTAAGTCCACCGTCAAATCCCAGGGCTCAACCCTGGACAGGCGGCGGAAACTACCAAGCTGGAGTAC-GATAGGGGTAGAG-GGAATTTCTGGTGGAGCGGTGAAATGTGTAGATATCGAAAAGAACACCAACGATGAAAGC-ACTCTATTGGGCCAACACTGACACTGA-GA-CGAAAGCTAGGGGAGCGAATGGGATTAGATACCCCAGTAGTCCTAGCCATAAACGATGGATACTAAGTGTT-GTGCATATCAACCCGTGTAGTGTTGTAGCTAACGTGTTAAGTA-TCCTGCCTGGGGAGTACAT…	1.35e-157	556	923	721	78.115	68	68	68
B5.LTR_00036	220	1386	Gb_09036	286	1445	GGATGGACTCGCGGCCTATCAGCTTGTTGGTGAGGTAATGGCTCACCAAGGCGACGACGGGTAGCCGGCCTGAGAGGGTGACCGGCCACACTGGGACTGAGACACGGCCCAGACTCCTACGGGAGGCAGCAGTGGGGAATATTGCACAATGGGCGAAAGCCTGATGCAGCGACGCCGCGTGAGGGATGACGGCCTTCGGGTTGTAAACCTCTTTCAGTAGGGAAGAAGCGAAAGTGACGGTACCTGCAGAAGAAGCACCGGCTAACTACGTGCCAGCAGCCGCGGTAATACGTAGGGTGCGAGCGTTATCCGGAATTATTGGGCGTAAAGAGCTC-GTAGGCGG--TTTGTCGCGTCTGTCGTGAAAGTCCGGGGCTTAACCCCGGATCTGCGGTGGGT…	GGAGGGGCTCGCGTCTGATTAGCTAGTTGGTGAAGCAATGGCTTACCAAGGCGACGATCAGTAGCTAGTCTGAGAGGATGATTAGCCACATTGGGACTGAGACACGACCCAGACTCCTACGGGAGGTAGCAGTGGGGAATTTTCTGCAATGGGCGAAAGCTTGACGGAGCAATACCGCGTGAAGGTGGAAGGCCCACGGGTCGTGAACTTCTTTTCCTAGAGAAGAAAC--AA-TGATGGTATCTGAGGAATAATCATTGGCTAACTCTATGCCAGCAGCCGCGGTAAGACAGAGGATGCAAGCGTTATCCAAAATGATTGGGCGTAAAGCG-TCTGTAGGTGGCTTTTGT-AAGTCCACCGTCAAATCCCAGGGCTCAACCCTGGACAGGCGGCGGAA…	9.32e-155	547	1179	890	75.488	81	77	81
B14.LTR_00028	27	933	Gb_09036	542	1448	GGCTAACTACGTGCCAGCAGCCGCGGTAATACGTAGGTGGCAAGCGTTATCCGGAATTATTGGGCGTAAAGCGCGCGCAGGTGGTTTCT-TAAGTCTGATGTGAAAGCCCACGGCTCAACCGTGGAGGGTCATTGGAAACTGGGAGACTTGAGTGCAGA-AGAGG-AAAGTGGAATTCCATGTGTAGCGGTGAAATGCGTAGAGATAT-G-GAGGAACACCAGTGGCGAAGGCGACT-TTCTGGTCTGTAACTGACACTGAGGCGCGAAAGCGTGGGGAGCAAACAGGATTAGATACCCTGGTAGTCCACGCCGTAAACGATGAGTGCTAAGTGTTAGAGGGTTTCCGCCC-TTTAGTGCTGAAGTTAACGCATTAAGCACTCC-GCCTGGGGAGTACG…	GGCTAACTCTATGCCAGCAGCCGCGGTAAGACAGAGGATGCAAGCGTTATCCAAAATGATTGGGCGTAAAGCGTCTGTAGGTGGCTTTTGTAAGTCCACCGTCAAATCCCAGGGCTCAACCCTGGACAGGCGGCGGAAACTACCAAGCTGGAGTAC-GATAGGGGTAGAG-GGAATTTCTGGTGGAGCGGTGAAATGTGTAGA--TATCGAAAAGAACACCAACGATGAAAGC-ACTCTATTGGGCCAACACTGACACTGA-G-ACGAAAGCTAGGGGAGCGAATGGGATTAGATACCCCAGTAGTCCTAGCCATAAACGATGGATACTAAGTGTT-GTGCATATCAACCCGTGTAGTGTTGTAGCTAACGTGTTAAGTA-TCCTGCCTGGGGAGTACA…	2.33e-154	545	925	721	77.946	85	85	85
B17.LTR_00170	251	1418	Gb_09036	303	1448	ATTAGCTAGTTGGTGGGGTAACGGCTCACCAAGGCGACGATGCGTAGCCGACCTGAGAGGGTGAACGGCCACACTGGGACTGAGACACGGCCCAGACTCCTACGGGAGGCAGCAGTAGGGAATCTTCCACAATGGGCGCAAGCCTGATGGAGCAACGCCGCGTGAGTGAGGAAGGCTTTCGGGTCGTAAAGCTCTGTTGCCAGGGAAGAATAAGGGTGTGTTAACTGCACATTCGATGACGGTACCTGAGAAGAAAGCCCCGGCTAACTACGTGCCAGCAGCCGCGGTAATACGTAGGGGGCAAGCGTTGTCCGGAATTATTGGGCGTAAAGCGCGCGCAGGCGGTCTTT-TAAGTCTGGTGTCTAAGTGCGGGGCTCAACCC-CGTGATGCACTGGAA…	ATTAGCTAGTTGGTGAAGCAATGGCTTACCAAGGCGACGATCAGTAGCTAGTCTGAGAGGATGATTAGCCACATTGGGACTGAGACACGACCCAGACTCCTACGGGAGGTAGCAGTGGGGAATTTTCTGCAATGGGCGAAAGCTTGACGGAGCAATACCGCGTGAAGGTGGAAGGCCCACGGGTCGTGAACTTCT-TTTCC----TAG-AGAA------G--AA----ACA----ATGATGGTATCTGAGGAATAATCATTGGCTAACTCTATGCCAGCAGCCGCGGTAAGACAGAGGATGCAAGCGTTATCCAAAATGATTGGGCGTAAAGCGTCTGTAGGTGGCTTTTGTAAGTCCACCGTCAAATCCCAGGGCTCAACCCTGGACAGGCGGCGGAA…	2.06e-151	536	1181	892	75.529	75	75	75
B2.LTR_00008	222	1387	Gb_09036	286	1445	GGATGGGCTCGCGGCCTATCAGCTTGTTGGTGAGGTAATGGCTCACCAAGGCGTCGACGGGTAGCCGGCCTGAGAGGGTGACCGGCCACACTGGGACTGAGACACGGCCCAGACTCCTACGGGAGGCAGCAGTGGGGAATATTGCACAATGGGCGCAAGCCTGATGCAGCAACGCCGCGTGAGGGATGACGGCCTTCGGGTTGTAAACCTCTTTTAGCAGGGAAGAAGCGAAAGTGACGGTACCTGCAGAAAAAGCGCCGGCTAACTACGTGCCAGCAGCCGCGGTAATACGTAGGGCGCAAGCGTTATCCGGAATTATTGGGCGTAAAGAGCTC-GTAGGCGG--TTTGTCGCGTCTGCTGTGAAATCCCGAGGCTCAACCTCGGGCCTGCAGTGGGT…	GGAGGGGCTCGCGTCTGATTAGCTAGTTGGTGAAGCAATGGCTTACCAAGGCGACGATCAGTAGCTAGTCTGAGAGGATGATTAGCCACATTGGGACTGAGACACGACCCAGACTCCTACGGGAGGTAGCAGTGGGGAATTTTCTGCAATGGGCGAAAGCTTGACGGAGCAATACCGCGTGAAGGTGGAAGGCCCACGGGTCGTGAACTTCTTTTCCTAGAGAAGAAAC--AA-TGATGGTATCTGAGGAATAATCATTGGCTAACTCTATGCCAGCAGCCGCGGTAAGACAGAGGATGCAAGCGTTATCCAAAATGATTGGGCGTAAAGCG-TCTGTAGGTGGCTTTTGT-AAGTCCACCGTCAAATCCCAGGGCTCAACCCTGGACAGGCGGCGGAA…	4.37e-148	525	1181	888	75.191	80	77	80
B3.LTR_00260	221	1386	Gb_09036	286	1445	GGATGGGCTCACGGCCTATCAGCTTGTTGGTGAGGTAATGGCTCACCAAGGCGTCGACGGGTAGCCGGCCTGAGAGGGTGACCGGCCACACTGGGACTGAGACACGGCCCAGACTCCTACGGGAGGCAGCAGTGGGGAATATTGCACAATGGGCGAAAGCCTGATGCAGCAACGCCGCGTGAGGGATGACGGCCTTCGGGTTGTAAACCTCTTTTAGCAGGGAAGAAGCGAAAGTGACGGTACCTGCAGAAAAAGCGCCGGCTAACTACGTGCCAGCAGCCGCGGTAATACGTAGGGCGCAAGCGTTATCCGGAATTATTGGGCGTAAAGAGCTC-GTAGGCGG--TTTGTCGCGTCTGCTGTGAAATCCCGAGGCTCAACCTCGGGTC-TGCAGTGGG…	GGAGGGGCTCGCGTCTGATTAGCTAGTTGGTGAAGCAATGGCTTACCAAGGCGACGATCAGTAGCTAGTCTGAGAGGATGATTAGCCACATTGGGACTGAGACACGACCCAGACTCCTACGGGAGGTAGCAGTGGGGAATTTTCTGCAATGGGCGAAAGCTTGACGGAGCAATACCGCGTGAAGGTGGAAGGCCCACGGGTCGTGAACTTCTTTTCCTAGAGAAGAAAC--AA-TGATGGTATCTGAGGAATAATCATTGGCTAACTCTATGCCAGCAGCCGCGGTAAGACAGAGGATGCAAGCGTTATCCAAAATGATTGGGCGTAAAGCG-TCTGTAGGTGGCTTTTGT-AAGTCCACCGTCAAATCCCAGGGCTCAACC-CTGGACAGGCGGCGGA…	4.37e-148	525	1182	889	75.212	80	77	80
B4.LTR_00068	223	1388	Gb_09036	286	1445	GGATGGGCTCGCGGCCTATCAGCTTGTTGGTGAGGTAATGGCTCACCAAGGCGTCGACGGGTAGCCGGCCTGAGAGGGTGACCGGCCACACTGGGACTGAGACACGGCCCAGACTCCTACGGGAGGCAGCAGTGGGGAATATTGCACAATGGGCGCAAGCCTGATGCAGCAACGCCGCGTGAGGGATGACGGCCTTCGGGTTGTAAACCTCTTTTAGCAGGGAAGAAGCGAAAGTGACGGTACCTGCAGAAAAAGCGCCGGCTAACTACGTGCCAGCAGCCGCGGTAATACGTAGGGCGCAAGCGTTATCCGGAATTATTGGGCGTAAAGAGCTC-GTAGGCGG--TTTGTCGCGTCTGCTGTGAAATCCCGAGGCTCAACCTCGGGCCTGCAGTGGGT…	GGAGGGGCTCGCGTCTGATTAGCTAGTTGGTGAAGCAATGGCTTACCAAGGCGACGATCAGTAGCTAGTCTGAGAGGATGATTAGCCACATTGGGACTGAGACACGACCCAGACTCCTACGGGAGGTAGCAGTGGGGAATTTTCTGCAATGGGCGAAAGCTTGACGGAGCAATACCGCGTGAAGGTGGAAGGCCCACGGGTCGTGAACTTCTTTTCCTAGAGAAGAAAC--AA-TGATGGTATCTGAGGAATAATCATTGGCTAACTCTATGCCAGCAGCCGCGGTAAGACAGAGGATGCAAGCGTTATCCAAAATGATTGGGCGTAAAGCG-TCTGTAGGTGGCTTTTGT-AAGTCCACCGTCAAATCCCAGGGCTCAACCCTGGACAGGCGGCGGAA…	2.03e-146	520	1181	887	75.106	80	77	80
B1.LTR_00100	214	1380	Gb_09036	283	1445	CAGGGATGGACTCGCGGCCTATCAGCTTGTTGGTGGGGTAACGGCCTACCAAGGCGACGACGGGTAGCCGGCCTGAGAGGGCGACCGGCCACACTGGGACTGAGACACGGCCCAGACTCCTACGGGAGGCAGCAGTGGGGAATATTGCACAATGGGCGCAAGCCTGATGCAGCGACGCCGCGTGAGGGATGAAGGCCTTCGGGTTGTAAACCTCTTTCAGCAGGGAAGAAGCGCAAGTGACGGTACCTGCAGAAGAAGCGCCGGCTAACTACGTGCCAGCAGCCGCGGTAATACGTAGGGCGCAAGCGTTGTCCGGAATTATTGGGCGTAAAGAGCTC-GTAGGCGGTCTGTCG--CGTCTGCTGTGAAAACTCGAGGCTCAACCTCGGGCTTGCAGTG…	CAAGGAGGGGCTCGCGTCTGATTAGCTAGTTGGTGAAGCAATGGCTTACCAAGGCGACGATCAGTAGCTAGTCTGAGAGGATGATTAGCCACATTGGGACTGAGACACGACCCAGACTCCTACGGGAGGTAGCAGTGGGGAATTTTCTGCAATGGGCGAAAGCTTGACGGAGCAATACCGCGTGAAGGTGGAAGGCCCACGGGTCGTGAACTTCTTTTCCTAGAGAAGAA--ACAA-TGATGGTATCTGAGGAATAATCATTGGCTAACTCTATGCCAGCAGCCGCGGTAAGACAGAGGATGCAAGCGTTATCCAAAATGATTGGGCGTAAAGCG-TCTGTAGGTGG-CTTTTGTAAGTCCACCGTCAAATCCCAGGGCTCAACCCTGGACAGGCGGCG…	1.58e-142	507	1181	884	74.852	77	77	77
B18.LTR_00041	512	1420	Gb_09036	542	1448	GGCTAACTACGTGCCAGCAGCCGCGGTAATACGTAGGGGGCAAGCGTTGTCCGGAATTATTGGGCGTAAAGCGCGCGCAGGCGG-TTTTTTAAGTCTGGTGTTTAATCCCGAGGCTCAACCTCGGTTC-GCACCGGAAACTGGGAGACTGGAGTGCAGGAGAGG-AAAGTGGAATTCCACGTGTAGCGGTGAAATGCGTAGAGATGTGGAGGAACACCAGTGGCGAAGGCGACT-TTCTGGCCTGTAACTGACGCTGAGGCGCGAAAGCGTGGGGAGCAAACAGGATTAGATACCCTGGTAGTCCACGCCGTAAACGATGCATGCTAGGTGTTAGGGGTTTCGATACCC-T-TGGTGCCGAAGTTAACACAGTAAGCATGCCGCCTGGGGAGTACGCTC…	GGCTAACTCTATGCCAGCAGCCGCGGTAAGACAGAGGATGCAAGCGTTATCCAAAATGATTGGGCGTAAAGCGTCTGTAGGTGGCTTTTGTAAGTCCACCGTCAAATCCCAGGGCTCAACCCTGGACAGGCGGCGGAAACTACCAAGCTGGAGTACGATAGGGGTAGAG-GGAATTTCTGGTGGAGCGGTGAAATGTGTAGATATCGAAAAGAACACCAACGATGAAAGC-ACTCTATTGGGCCAACACTGACACTGA-G-ACGAAAGCTAGGGGAGCGAATGGGATTAGATACCCCAGTAGTCCTAGCCATAAACGATGGATACTAAGTGTTGTGCATATC-A-ACCCGTGTAGTGTTGTAGCTAACGTGTTAAGTATCCTGCCTGGGGAGTACATTC…	2.12e-131	470	920	702	76.304	59	59	59
B10.LTR_00062	1762	2194	Gb_29212	434	1	AAAGGCACAAGGGAGCTTGACTGCGAGACCTACAAGTCGAGCAGGGACGAAAGTCGGGCTTAGTGATCCGGTGGTTCCGCATGGAAGGGCCATCGCTCAACGGATAAAAGCTACCCCGGGGATAACAGGCTTATCTCCCCCAAGAGTCCACATCGACGGGGAGGTTTGGCACCTCGATGTCGGCTCATCGCATCCTGGGGCTGTAGTCGGTCCCAAGGGTTGGGCTGTTCGCCCATTAAAGCGGTACGCGAGCTGGGTTCAGAACGTCGTGAGACAGTTCGGTCCCTATCCGTCGCGGGCGC-AGGAAATTTGAGAGGAGCTGTCCTTAGTACGAGAGGACCGGGATGGACGCACCGCTGGTGTACCAGTTGTTCTGCCAAGGGCAT-CGCTGGGTAGC…	AAAGGCATAAGGGAGCTTGATTACAAGACCCACCCGTCGAGCAGGGATGAAAGTTGGCCTTAGTGATCCGACGGTGCCGAGTGGAAGGGCCGTCGCTCAATGGATAAAAGTTACTCTACGGATAACAGGCTGATCTTCCCCAAGAGTTCACATCGACGGGAAGGTTTGGCACCTCGATGTCGGCTCTTCGCCACCTGGGGCGGTAGTACGTTCCAAGGGTTGGGCTGTTCGCCCATTAAAGCGGTACGTGAGCTGGGTTCAGAACGTCGTGAGACAGTTCGGTCCATATCCGGTGCGGGCGTTAGAGCA-TTGAGAGGACCTTTCCCTAGTACGAGAGGACCGGGAAGGACGCACCTCTGGTGTACCAGTTATCGTGCCCACGGTAAACGCTGGGTAGC…	5.35e-129	462	435	374	85.977	19	19	19
B16.LTR_00139	1760	2192	Gb_29212	434	1	AAAGGCACAAGGGAGCTTGACTGCGAGACCTACAAGTCGAGCAGGGTCGAAAGACGGGCTTAGTGATCCGGTGGTTCCGCATGGAAGGGCCATCGCTCAACGGATAAAAGCTACCCCGGGGATAACAGGCTTATCTCCCCCAAGAGTCCACATCGACGGGGAGGTTTGGCACCTCGATGTCGGCTCATCGCATCCTGGGGCTGTAGTCGGTCCCAAGGGTTGGGCTGTTCGCCCATTAAAGCGGTACGCGAGCTGGGTTCAGAACGTCGTGAGACAGTTCGGTCCCTATCCGTCGTGGGCGT-AGGAAATTTGAGAGGAGCTGTCCTTAGTACGAGAGGACCGGGATGGACACACCGCTGGTGTACCAGTTGTCTTGCCAAAGGCAT-CGCTGGGTAGC…	AAAGGCATAAGGGAGCTTGATTACAAGACCCACCCGTCGAGCAGGGATGAAAGTTGGCCTTAGTGATCCGACGGTGCCGAGTGGAAGGGCCGTCGCTCAATGGATAAAAGTTACTCTACGGATAACAGGCTGATCTTCCCCAAGAGTTCACATCGACGGGAAGGTTTGGCACCTCGATGTCGGCTCTTCGCCACCTGGGGCGGTAGTACGTTCCAAGGGTTGGGCTGTTCGCCCATTAAAGCGGTACGTGAGCTGGGTTCAGAACGTCGTGAGACAGTTCGGTCCATATCCGGTGCGGGCGTTAGAGCA-TTGAGAGGACCTTTCCCTAGTACGAGAGGACCGGGAAGGACGCACCTCTGGTGTACCAGTTATCGTGCCCACGGTAAACGCTGGGTAGC…	5.38e-124	446	435	371	85.287	19	19	19
B18.LTR_00039	893	1325	Gb_29212	434	1	AAAGGCATAAGGGAGCTTGACTGCGAGACATACAGGTCGAGCAGGGACGAAAGTCGGGCTTAGTGATCCGGTGGTACCGCATGGAAGGGCCATCGCTCAACGGATAAAAGCTACCCTGGGGATAACAGGCTTATCTCCCCCAAGAGTCCACATCGACGGGGAGGTTTGGCACCTCGATGTCGGCTCATCGCATCCTGGGGCTGAAGTAGGTCCCAAGGGTTGGGCTGTTCGCCCATTAAAGCGGTACGCGAGCTGGGTTCAGAACGTCGTGAGACAGTTCGGTCCCTATCTGTCGCGGGCGC-AGGAAATTTGAGAGGAGCTGTCCTTAGTACGAGAGGACCGGGATGGACGTACCGCTGGTGTACCAGTTGTC-TCGCCAGAGGCATCGCTGGGTAGC…	AAAGGCATAAGGGAGCTTGATTACAAGACCCACCCGTCGAGCAGGGATGAAAGTTGGCCTTAGTGATCCGACGGTGCCGAGTGGAAGGGCCGTCGCTCAATGGATAAAAGTTACTCTACGGATAACAGGCTGATCTTCCCCAAGAGTTCACATCGACGGGAAGGTTTGGCACCTCGATGTCGGCTCTTCGCCACCTGGGGCGGTAGTACGTTCCAAGGGTTGGGCTGTTCGCCCATTAAAGCGGTACGTGAGCTGGGTTCAGAACGTCGTGAGACAGTTCGGTCCATATCCGGTGCGGGCGTTAGAGCA-TTGAGAGGACCTTTCCCTAGTACGAGAGGACCGGGAAGGACGCACCTCTGGTGTACCAGTTATCGTGCCCACGGTAAACGCTGGGTAGC…	1.55e-122	440	435	370	85.057	30	30	30
B7.LTR_00158	587	1019	Gb_29212	433	1	AAGTGCACAAGGGAGCTTGACTGTGAGACCGACGGGTCGAGCAGGGACGAAAGTCGGGACTAGTGATCCGGCGGTGGCTTGTGGAAGCGCCGTCGCTCAACGGATAAAAGGTACCCCGGGGATAACAGGCTGATCTTCCCCAAGAGTCCATATCGACGGGATGGTTTGGCACCTCGATGTCGGCTCGTCGCATCCTGGGGCTGGAGTCGGTCCCAAGGGTTGGGCTGTTCGCCCATTAAAGCGGTACGCGAGCTGGGTTTAGAACGTCGTGAGACAGTTCGGTCCCTATCCGCTGCGCGCGTAGGAATATTGAGAAGGGCTGTCCCTAGTACGAGAGGACCGGGACGGACGAACCTCTGGTGTGCCAGTTGTCCTGCCAAGGGCATG-GCTGGTTGGCT…	AAG-GCATAAGGGAGCTTGATTACAAGACCCACCCGTCGAGCAGGGATGAAAGTTGGCCTTAGTGATCCGACGGTGCCGAGTGGAAGGGCCGTCGCTCAATGGATAAAAGTTACTCTACGGATAACAGGCTGATCTTCCCCAAGAGTTCACATCGACGGGAAGGTTTGGCACCTCGATGTCGGCTCTTCGCCACCTGGGGCGGTAGTACGTTCCAAGGGTTGGGCTGTTCGCCCATTAAAGCGGTACGTGAGCTGGGTTCAGAACGTCGTGAGACAGTTCGGTCCATATCCGGTGCGGGCGTTAGAGCATTGAGAGGACCTTTCCCTAGTACGAGAGGACCGGGAAGGACGCACCTCTGGTGTACCAGTTATCGTGCCCACGGTAAACGCTGGGTAGCC…	1.23e-117	424	435	367	84.368	38	38	38
B9.LTR_00101	224	1385	Gb_09036	303	1456	ATCAGCTAGTTGGTGGGGTAAAGGCCCACCAAGGCGACGA-CGGATAGCCGGCCTGAGAGGGTGGCCGGCCACAGGGGCACTGAGACACGGGTCCCACTCCTACGGGAGGCAGCAGTTAGGAATCTTCCACAATGGGCGAAAGCCTGATGGAGCGACGCCGCGTGAGGGATGAAGGTCTTCGGATCGTAAACCTCTGAATCAGGGACGAAAGACACGTTATGTGGGATGACGGTACCTGAGTAAT-AGCACCGGCTAACTCCGTGCCAGCAGCCGCGGTAATACGGAGGGTGCAAGCGTTACCCGGAATCACTGGGCGTAAAGGGCGTGTAGGCGGACACT-TAAGTCTGGTTTTAAAGACTGCGGCTCAACCGCAGG-GATG-GACTGGATACTGGGT…	ATTAGCTAGTTGGTGAAGCAATGGCTTACCAAGGCGACGATCAG-TAGCTAGTCTGAGAGGATGATTAGCCACATTGGGACTGAGACACGACCCAGACTCCTACGGGAGGTAGCAGTGGGGAATTTTCTGCAATGGGCGAAAGCTTGACGGAGCAATACCGCGTGAAGGTGGAAGGCCCACGGGTCGTGAACTTCT-TTTCCTAGA-G-AAGAAAC---A------ATGATGGTATCTGAGGAATAATCATTGGCTAACTCTATGCCAGCAGCCGCGGTAAGACAGAGGATGCAAGCGTTATCCAAAATGATTGGGCGTAAAGCGTCTGTAGGTGGCTTTTGTAAGTCCACCGTCAAATCCCAGGGCTCAACC-CTGGACAGGCGGC-GGAAACTACCA…	2.71e-115	416	1184	873	73.733	77	77	77
B22.LTR_00098	237	1417	Gb_09036	302	1460	GATTAGCTAGTAGGTGGGGTAATGGCTCACCTAGGCGACGATCCCTAGCTGGTCTGAGAGGATGACCAGCCACACTGGAACTGAGACACGGTCCAGACTCCTACGGGAGGCAGCAGTGGGGAATATTGCACAATGGGCGCAAGCCTGATGCAGCCATGCCGCGTGTATGAAGAAGGCCTTCGGGTTGTAAAGTACTTTCAGCGGGGAGGAAGGCGGTGAAGTTAATAGCTTCACCGATTGACGTTACCCGCAGAAGAAGCACCGGCTAACTCCGTGCCAGCAGCCGCGGTAATACGGAGGGTGCAAGCGTTAATCGGAATTACTGGGCGTAAAGCGCACGCAGGCGG--TCTGTCAAGTCGGATGTGAAATCCCCGGGCTTAACCTGGGAACTGCATTC…	GATTAGCTAGTTGGTGAAGCAATGGCTTACCAAGGCGACGATCAGTAGCTAGTCTGAGAGGATGATTAGCCACATTGGGACTGAGACACGACCCAGACTCCTACGGGAGGTAGCAGTGGGGAATTTTCTGCAATGGGCGAAAGCTTGACGGAGCAATACCGCGTGAAGGTGGAAGGCCCACGGGTCGTGAACTTCTTTTC-C---TA-G-A------GAAG--AA-A----CA---A-TGATGGTATCTGAGGAATAATCATTGGCTAACTCTATGCCAGCAGCCGCGGTAAGACAGAGGATGCAAGCGTTATCCAAAATGATTGGGCGTAAAGCGTCTGTAGGTGGCTTTTGT-AAGTCCACCGTCAAATCCCAGGGCTCAACCCTGGACAGGCGGCG…	2.77e-115	416	1198	883	73.706	77	77	77
B6.LTR_00359	587	1019	Gb_29212	433	1	AAGTGCACAAGGGAGCTTGACTGTGAGACCGACGGGTCGAGCAGGGACGAAAGTCGGGACTAGTGATCCGGCGGTGGCTTGTGGAAGCGCCGTCGCTCAACGGATAAAAGGTACCCCGGGGATAACAGGCTGATCTTCCCCAAGAGTCCATATCGACGGGATGGTTTGGCACCTCGATGTCGGCTCGTCGCATCCTGGGGCTGGAGTCGGTCCCAAGGGTTGGGCTGTTCGCCCATTAAAGCGGTACGCGAGCTGGGTTTAGAACGTCGTGAGACAGTTCGGTCCCTATCCGCTGCGCGCGCAGGAATATTGAGAAGGGCTGTCCCTAGTACGAGAGGACCGGGACGGACGAACCTCTGGTGTGCCAGTTGTTCTGCCAAGGGCATG-GCTGGTTGGCT…	AAG-GCATAAGGGAGCTTGATTACAAGACCCACCCGTCGAGCAGGGATGAAAGTTGGCCTTAGTGATCCGACGGTGCCGAGTGGAAGGGCCGTCGCTCAATGGATAAAAGTTACTCTACGGATAACAGGCTGATCTTCCCCAAGAGTTCACATCGACGGGAAGGTTTGGCACCTCGATGTCGGCTCTTCGCCACCTGGGGCGGTAGTACGTTCCAAGGGTTGGGCTGTTCGCCCATTAAAGCGGTACGTGAGCTGGGTTCAGAACGTCGTGAGACAGTTCGGTCCATATCCGGTGCGGGCGTTAGAGCATTGAGAGGACCTTTCCCTAGTACGAGAGGACCGGGAAGGACGCACCTCTGGTGTACCAGTTATCGTGCCCACGGTAAACGCTGGGTAGCC…	2.67e-114	412	435	365	83.908	38	38	38
B3.LTR_00258	862	1294	Gb_29212	433	1	AAGTGCACAAGGGAGCTTGACTGTGAGACTGACAGGTCGAGCAGGGACGAAAGTCGGGACTAGTGATCCGGCAGTGGCTTGTGGAAGCGCTGTCGCTCAACGGATAAAAGGTACCTC-GGGGATAACAGGCTGATCTTGCCCAAGAGTCCATATCGACGGCATGGTTTGGCACCTCGATGTCGGCTCGTCGCATCCTGGGGCTGGAGTAGGTCCCAAGGGTTGGGCTGTTCGCCCATTAAAGCGGTACGCGAGCTGGGTTTAGAACGTCGTGAGACAGTTCGGTCCCTATCCGCTGCGCGCGT-AGGAAATTTGAGAGGATCTGACCCTAGTACGAGAGGACCGGGTTGGACGAACCTCTGGTGTGCCAGTTGTTCTGCCAA-GAGCACCGCTGGTTAG…	AAG-GCATAAGGGAGCTTGATTACAAGACCCACCCGTCGAGCAGGGATGAAAGTTGGCCTTAGTGATCCGACGGTGCCGAGTGGAAGGGCCGTCGCTCAATGGATAAAAGTTAC-TCTACGGATAACAGGCTGATCTTCCCCAAGAGTTCACATCGACGGGAAGGTTTGGCACCTCGATGTCGGCTCTTCGCCACCTGGGGCGGTAGTACGTTCCAAGGGTTGGGCTGTTCGCCCATTAAAGCGGTACGTGAGCTGGGTTCAGAACGTCGTGAGACAGTTCGGTCCATATCCGGTGCGGGCGTTAGAGCA-TTGAGAGGACCTTTCCCTAGTACGAGAGGACCGGGAAGGACGCACCTCTGGTGTACCAGTTATCGTGCCCACGGTAAACGCTGGGTAG…	1.56e-107	390	436	362	83.028	30	30	30
B1.LTR_00098	884	1316	Gb_29212	433	1	AAGTGCACAAGGGAGCTTGACTGTGAGACTGACAGGTCGAGCAGGGACGAAAGTCGGAACTAGTGATCCGGCGGTGGCTTGTGGAAGCGCCGTCGCTCAACGGATAAAAGGTACCCCGGGGATAACAGGCTGATCTTGCCCAAGAGTCCATATCGACGGCATGGTTTGGCACCTCGATGTCGGCTCGTCGCATCCTGGGGCTGGAGTAGGTCCCAAGGGTTGGGCTGTTCGCCCATTAAAGCGGTACGCGAGCTGGGTTTAGAACGTCGTGAGACAGTTCGGTCCCTATCCGCTGCGCGCGC-AGGAAACTTGAGAAGGGCTGTCCCTAGTACGAGAGGACCGGGACGGACGAACCTCTGGTGTGCCAGTTGTTCCGCC-A-GGAGCACGGCTGGTTGG…	AAG-GCATAAGGGAGCTTGATTACAAGACCCACCCGTCGAGCAGGGATGAAAGTTGGCCTTAGTGATCCGACGGTGCCGAGTGGAAGGGCCGTCGCTCAATGGATAAAAGTTACTCTACGGATAACAGGCTGATCTTCCCCAAGAGTTCACATCGACGGGAAGGTTTGGCACCTCGATGTCGGCTCTTCGCCACCTGGGGCGGTAGTACGTTCCAAGGGTTGGGCTGTTCGCCCATTAAAGCGGTACGTGAGCTGGGTTCAGAACGTCGTGAGACAGTTCGGTCCATATCCGGTGCGGGCGTTAGAGCA-TTGAGAGGACCTTTCCCTAGTACGAGAGGACCGGGAAGGACGCACCTCTGGTGTACCAGTTATCGTGCCCACGGTAAAC-GCTGGGTAG…	1.59e-107	390	436	362	83.028	30	30	30
B4.LTR_00066	877	1309	Gb_29212	433	1	AAGTGCACAAGGGAGCTTGACTGTGAGACTGACAGGTCGAGCAGGGACGAAAGTCGGGACTAGTGATCCGGCAGTGGCTTGTGGAAGCGCTGTCGCTCAACGGATAAAAGGTACCTC-GGGGATAACAGGCTGATCTTGCCCAAGAGTCCATATCGACGGCATGGTTTGGCACCTCGATGTCGGCTCGTCGCATCCTGGGGCTGGAGTAGGTCCCAAGGGTTGGGCTGTTCGCCCATTAAAGCGGTACGCGAGCTGGGTTTAGAACGTCGTGAGACAGTTCGGTCCCTATCCGCTGCGCGCGT-AG-GAAGTTTGAGAGGATCTGACCCTAGTACGAGAGGACCGGGTTGGACGAACCTCTGGTGTGTCAGTTGTTCCGCC-A-GGAGCACCGCTGATT…	AAG-GCATAAGGGAGCTTGATTACAAGACCCACCCGTCGAGCAGGGATGAAAGTTGGCCTTAGTGATCCGACGGTGCCGAGTGGAAGGGCCGTCGCTCAATGGATAAAAGTTAC-TCTACGGATAACAGGCTGATCTTCCCCAAGAGTTCACATCGACGGGAAGGTTTGGCACCTCGATGTCGGCTCTTCGCCACCTGGGGCGGTAGTACGTTCCAAGGGTTGGGCTGTTCGCCCATTAAAGCGGTACGTGAGCTGGGTTCAGAACGTCGTGAGACAGTTCGGTCCATATCCGGTGCGGGCGTTAGAGCA--TTGAGAGGACCTTTCCCTAGTACGAGAGGACCGGGAAGGACGCACCTCTGGTGTACCAGTTATCGTGCCCACGGTAAA-CGCTGGGT…	1.58e-102	374	438	361	82.42	30	30	30
B2.LTR_00006	878	1310	Gb_29212	433	1	AAGTGCACAAGGGAGCTTGACTGTGAGACTGACAGGTCGAGCAGGGACGAAAGTCGGGACTAGTGATCCGGCAGTGGCTTGTGGAAGCGCTGTCGCTCAACGGATAAAAGGTACCTC-GGGGATAACAGGCTGATCTTGCCCAAGAGTCCATATCGACGGCATGGTTTGGCACCTCGATGTCGGCTCGTCGCATCCTGGGGCTGGAGTAGGTCCCAAGGGTTGGGCTGTTCGCCCATTAAAGCGGTACGCGAGCTGGGTTTAGAACGTCGTGAGACAGTTCGGTCCCTATCCGCTGCGCGCGT-AG-GAAGTTTGAGAGGATCTGACCCTAGTACGAGAGGACCGGGTTGGACGAACCTCTGGTGTGTCAGTTGTTCCGCC-A-GGAGCACCGCTGATT…	AAG-GCATAAGGGAGCTTGATTACAAGACCCACCCGTCGAGCAGGGATGAAAGTTGGCCTTAGTGATCCGACGGTGCCGAGTGGAAGGGCCGTCGCTCAATGGATAAAAGTTAC-TCTACGGATAACAGGCTGATCTTCCCCAAGAGTTCACATCGACGGGAAGGTTTGGCACCTCGATGTCGGCTCTTCGCCACCTGGGGCGGTAGTACGTTCCAAGGGTTGGGCTGTTCGCCCATTAAAGCGGTACGTGAGCTGGGTTCAGAACGTCGTGAGACAGTTCGGTCCATATCCGGTGCGGGCGTTAGAGCA--TTGAGAGGACCTTTCCCTAGTACGAGAGGACCGGGAAGGACGCACCTCTGGTGTACCAGTTATCGTGCCCACGGTAAA-CGCTGGGT…	1.59e-102	374	438	361	82.42	30	30	30
B9.LTR_00050	1740	2173	Gb_29212	434	1	AAAGGTACAAGGTGGCTTGACTGCGAGACAGACACGTCGAGCAGGGAGGAAACTCGGGCTTAGTGAACCGGTGGTACCGCGTGGAAGGGCCATCGATCAACGGATAAAAGTTACCCCGGGGATAACAGGCTGATCTCCCCCGAGAGTCCATATCGGCGGGGAGGTTTGGCACCTCGATGTCGGCTCGTCGCATCCTGGGGCTGAAGAAGGTCCCAAGGGTTGGGCTGTTCGCCCATTAAAGCGGCACGCGAGCTGGGTTCAGAACGTCGTGAGACAGTTCGGTCTCTATCCGCTACGGGCGCAGGAACATTGAGGGGAG-TTGCTCCTAGTACGAGAGGACCGG-AGTGAACGTACCGCTGGTCTCCCAGCTGTCCCACCAGGGGCACATGCTGGGTAG…	AAAGGCATAAGGGAGCTTGATTACAAGACCCACCCGTCGAGCAGGGATGAAAGTTGGCCTTAGTGATCCGACGGTGCCGAGTGGAAGGGCCGTCGCTCAATGGATAAAAGTTACTCTACGGATAACAGGCTGATCTTCCCCAAGAGTTCACATCGACGGGAAGGTTTGGCACCTCGATGTCGGCTCTTCGCCACCTGGGGCGGTAGTACGTTCCAAGGGTTGGGCTGTTCGCCCATTAAAGCGGTACGTGAGCTGGGTTCAGAACGTCGTGAGACAGTTCGGTCCATATCCGGTGCGGGCGTTAGAGCATTGAGAGGACCTTTC-CCTAGTACGAGAGGACCGGGAAGG-ACGCACCTCTGGTGTACCAGTTATCGTGCCCACGGTAAACGCTGGGTAG…	1.54e-99	364	436	357	81.881	19	19	19
B5.LTR_00175	313	709	Gb_29212	398	1	TCGAGCAGGGACGAAAGTCGGGACTAGTGATCCGGCGG-CTCGTTGTGGAACGGCCGTCGCTCAACGGATAAAAGGTACCTC-GGGGATAACAGGCTGATCTTGCCCAAGAGTCCATATCGACGGCATGGTTTGGCACCTCGATGTCGGCTCGTCGCATCCTGGGGCTGGAGTAGGTCCCAAGGGTTGGGCTGTTCGCCCATTAAAGCGGTACGCGAGCTGGGTTCAGAACGTCGTGAGACAGTTCGGTCCCTATCCTCTGCGCGCGTTGGAAATTTGAGAAGGTCTGTCCTTAGTACGAGAGGACCGGGACGGACGAACCTCTGGTATGTCAGTTGTACCGCC-A-GGTGCATGGCTGATTAGCTACGTTCGGGATGGATAACCGCTGAAAGCATCTA…	TCGAGCAGGGATGAAAGTTGGCCTTAGTGATCCGACGGTGCCG-AGTGGAAGGGCCGTCGCTCAATGGATAAAAGTTAC-TCTACGGATAACAGGCTGATCTTCCCCAAGAGTTCACATCGACGGGAAGGTTTGGCACCTCGATGTCGGCTCTTCGCCACCTGGGGCGGTAGTACGTTCCAAGGGTTGGGCTGTTCGCCCATTAAAGCGGTACGTGAGCTGGGTTCAGAACGTCGTGAGACAGTTCGGTCCATATCCGGTGCGGGCGTTAGAGCATTGAGAGGACCTTTCCCTAGTACGAGAGGACCGGGAAGGACGCACCTCTGGTGTACCAGTTATCGTGCCCACGGTAAAC-GCTGGGTAGCCAAGTGCGGAGCGGATAACTGCTGAAAGCATCTA…	9.31e-98	357	401	333	83.042	47	47	47
B19.LTR_00176	738	1135	Gb_29212	399	1	GTCGAGCAGAGACGAAAGTCGGTCATAGTGATCCGGTGGTCCCGCGTGGAAGGGCCATCGCTCAACGGATAAAAGGTACGCCGGGGATAACAGGCTGATGACCCCCAAGAGTCCATATCGACGGGGTTGTTTGGCACCTCGATGTCGACTCATCGCATCCTGGGGCTGGAGCAGGTCCCAAGGGTATGGCTGTTCGCCATTTAAAGCGGTACGTGAGTTGGGTTCAGAACGTCGTGAGACAGTTCGGTCCCTATCTGCCGTGGGTGTAGGAATATTGAAAGGATCTGTCCCTAGTACGAGAGGACCGGGATGGACGGATCTCTGGTGGACCTGTTGTGGCGCCAGCCGCAT-CGCAGGGTAGCTATATCCGGACGGGATAACCGCTGAAGGCATCTAAG	GTCGAGCAGGGATGAAAGTTGGCCTTAGTGATCCGACGGTGCCGAGTGGAAGGGCCGTCGCTCAATGGATAAAAGTTACTCTACGGATAACAGGCTGATCTTCCCCAAGAGTTCACATCGACGGGAAGGTTTGGCACCTCGATGTCGGCTCTTCGCCACCTGGGGCGGTAGTACGTTCCAAGGGTTGGGCTGTTCGCCCATTAAAGCGGTACGTGAGCTGGGTTCAGAACGTCGTGAGACAGTTCGGTCCATATCCGGTGCGGGCGTTAGAGCATTGAGAGGACCTTTCCCTAGTACGAGAGGACCGGGAAGGACGCACCTCTGGTGTACCAGTTATCGTGCCCACGGTAAACGCTGGGTAGCCAAGTGCGGAGCGGATAACTGCTGAAAGCATCTAAG	3.92e-88	326	399	325	81.454	32	32	32
B23.LTR_00014	1769	2201	Gb_29212	434	1	AAAGGCATAAGCGTGCTTGACTGCAAGATCGACGGATCAAGCAGGTAGGAAACTAGGACTTAGTGATCCGGTGGTTCTGTATGGAAGGGCCATCGCTCAACGGATAAAAGGTACTCCGGGGATAACAGGCTGATACCGCCCAAGAGTTCATATCGACGGCGGTGTTTGGCACCTCGATGTCGGCTCATCACATCCTGGGGCTGTAGTCGGTCCCAAGGGTATGGCTGTTCGCCATTTAAAGTGGTACGCGAGCTGGGTTCAGAACGTCGTGAGACAGTTCGGTCCCTATCTGCCATGGGCGTTGGAGATTTGAGAGGGGCTGCTCCTAGTACGAGAGGACCGGAGTGGACGAACCTCTGGTGTTCCGGTTGTCACGCC-AGTGGCATTGCCGGGTAGCT…	AAAGGCATAAGGGAGCTTGATTACAAGACCCACCCGTCGAGCAGGGATGAAAGTTGGCCTTAGTGATCCGACGGTGCCGAGTGGAAGGGCCGTCGCTCAATGGATAAAAGTTACTCTACGGATAACAGGCTGATCTTCCCCAAGAGTTCACATCGACGGGAAGGTTTGGCACCTCGATGTCGGCTCTTCGCCACCTGGGGCGGTAGTACGTTCCAAGGGTTGGGCTGTTCGCCCATTAAAGCGGTACGTGAGCTGGGTTCAGAACGTCGTGAGACAGTTCGGTCCATATCCGGTGCGGGCGTTAGAGCATTGAGAGGACCTTTCCCTAGTACGAGAGGACCGGGAAGGACGCACCTCTGGTGTACCAGTTATCGTGCCCACGGTAAACGCTGGGTAGCC…	1.23e-85	318	435	348	80	18	18	18
B13.LTR_00077	863	1171	Gb_29217	1	313	CGACTGTTTAGCAAAAACACAGGTCTCTGCGAAGCCGTAAGGCGAAGTATAGGGGCTGACGCCTGCCCGGTGCTGGAAGGTTAAGAGGAG-CGCTTAGC-G-T-A-AGCGAAG-GTGCGAATTGAAGCCCCAGTAAACGGCGGCCGTAACTATAACGGTCCTAAGGTAGCGAAATTCCTTGTCGGGTAAGTTCCGACCCGCACGAAAGGCGCAACGATCTGGGCACTGTCTCAACGAGAGACTCGGTGAAATT-ATA-GTACCTGTGAAGATGCAGGTTACCCGCGACAGGACGGAAAGACCCCGTGGAGCTTTACT	CGACTGTTTACCAAAAACACAGGTCTCCGCAAAGTCGTAAGCCCACGTATGGGGGCTGACGCCTGCCCAGTGCCGGAAGGTTAAG-GAAGTTGGTGACCTGATAACAGGGAAGCCAGCG-ACCGAAGCCCCGGTGAACGGCGGCCGTAACTATAACGGTCCTAAGGTAGCGAAATTCCTTGTCGGGTAAGTTCCGACCCGCACGAAAGGCGTAACGATCTGGGCACTGTCTCGGAGAGAGACTCGGTGAAATAGACATGT-C-TGTGAAGATGCGGACTACCTGCACCTGGACAGAAAGACCCTATGAAGCTTTACT	4.26e-78	292	317	266	83.912	23	23	23
B15.LTR_00079	1205	1513	Gb_29217	1	313	CGACTGTTTAGCAAAAACACAGGTCTCTGCGAAGCCGTAAGGCGAAGTATAGGGGCTGACGCCTGCCCGGTGCTGGAAGGTTAAGAGGAG-CGCTTAGC-G-T-A-AGCGAAG-GTGCGAATTGAAGCCCCAGTAAACGGCGGCCGTAACTATAACGGTCCTAAGGTAGCGAAATTCCTTGTCGGGTAAGTTCCGACCCGCACGAAAGGCGCAACGATCTGGGCACTGTCTCAACGAGAGACTCGGTGAAATT-ATA-GTACCTGTGAAGATGCAGGTTACCCGCGACAGGACGGAAAGACCCCGTGGAGCTTTACT	CGACTGTTTACCAAAAACACAGGTCTCCGCAAAGTCGTAAGCCCACGTATGGGGGCTGACGCCTGCCCAGTGCCGGAAGGTTAAG-GAAGTTGGTGACCTGATAACAGGGAAGCCAGCG-ACCGAAGCCCCGGTGAACGGCGGCCGTAACTATAACGGTCCTAAGGTAGCGAAATTCCTTGTCGGGTAAGTTCCGACCCGCACGAAAGGCGTAACGATCTGGGCACTGTCTCGGAGAGAGACTCGGTGAAATAGACATGT-C-TGTGAAGATGCGGACTACCTGCACCTGGACAGAAAGACCCTATGAAGCTTTACT	5.24e-78	292	317	266	83.912	19	19	19
B14.LTR_00020	1197	1505	Gb_29217	1	313	CGACTGTTTAGCAAAAACACAGGTCTCTGCGAAGCCGTAAGGCGAAGTATAGGGGCTGACACCTGCCCGGTGCTGGAAGGTTAAGGAGAG-GGGTTAGC-G-T-A-AGCGAAGCTCTG-AACTGAAGCCCCAGTAAACGGCGGCCGTAACTATAACGGTCCTAAGGTAGCGAAATTCCTTGTCGGGTAAGTTCCGACCCGCACGAAAGGTGTAACGATTTGGGCACTGTCTCAACCAGAGACTCGGTGAAATT-ATA-GTACCTGTGAAGATGCAGGTTACCCGCGACAGGACGGAAAGACCCCGTGGAGCTTTACT	CGACTGTTTACCAAAAACACAGGTCTCCGCAAAGTCGTAAGCCCACGTATGGGGGCTGACGCCTGCCCAGTGCCGGAAGGTTAAGGA-AGTTGGTGACCTGATAACAGGGAAGC-CAGCGACCGAAGCCCCGGTGAACGGCGGCCGTAACTATAACGGTCCTAAGGTAGCGAAATTCCTTGTCGGGTAAGTTCCGACCCGCACGAAAGGCGTAACGATCTGGGCACTGTCTCGGAGAGAGACTCGGTGAAATAGACATGT-C-TGTGAAGATGCGGACTACCTGCACCTGGACAGAAAGACCCTATGAAGCTTTACT	5.34e-78	292	317	266	83.912	18	18	18
B11.LTR_00002	525	833	Gb_29217	1	313	CGACTGTTTAGCAAAAACACAGCTCTCTGCGAAGCCGTAAGGCGAAGTATAGGGGGTGACACCTGCCCGGTGCTGGAAGGTTAAGGAGAG-GGGTTAGC-G-T-A-AGCGAAGCTCTG-AACTGAAGCCCCAGTAAACGGCGGCCGTAACTATAACGGTCCTAAGGTAGCGAAATTCCTTGTCGGGTAAGTTCCGACCCGCACGAAAGGTGTAACGATTTGGGCACTGTCTCAACCAGAGACTCGGTGAAATT-ATA-GTACCTGTGAAGATGCAGGTTACCCGCGACAGGACGGAAAGACCCCGTGGAGCTTTACT	CGACTGTTTACCAAAAACACAGGTCTCCGCAAAGTCGTAAGCCCACGTATGGGGGCTGACGCCTGCCCAGTGCCGGAAGGTTAAGGA-AGTTGGTGACCTGATAACAGGGAAGC-CAGCGACCGAAGCCCCGGTGAACGGCGGCCGTAACTATAACGGTCCTAAGGTAGCGAAATTCCTTGTCGGGTAAGTTCCGACCCGCACGAAAGGCGTAACGATCTGGGCACTGTCTCGGAGAGAGACTCGGTGAAATAGACATGT-C-TGTGAAGATGCGGACTACCTGCACCTGGACAGAAAGACCCTATGAAGCTTTACT	6.88e-75	281	317	264	83.281	31	31	31
B6.LTR_00358	258	541	Gb_34972	939	659	CAAGGCGACGACGGGTAGCCGGCCTGAGAGGGCGACCGGCCACACTGGGACTGAGACACGGCCCAGACTCCTACGGGAGGCAGCAGTGGGGAATATTGCACAATGGGCGAAAGCCTGATGCAGCGACGCCGCGTGAGGGATGACGGCCTTCGGGTTGTAAACCTCTTTCAGCAGGGAAGAAGCGAAAGTGACGGTACCTGCAGAAGAAGCGCCGGCTAACTACGTGCCAGCAGCCGCGGTAATACGTAGGGCGCAAGCGTTGTCCGGAATTATTGGGCGTAAAG	CAAGGCGACGATCAGTAGCTGGTCTGAGAGGATGATCAGCCACACTGGGACTGAGACACGGCCCAGACTCCTACGGGAGGCAGCAGTGGGGAATTTTCCGCAATGGGCGAAAGCCTGACGGAGCAATGCCGCGTGAAGGTGGAAGGCCCACGGGTCGTGAACTTCTTTTCCCGGAGAAGAAGC-AA--TGACGGTATCTGAGGAATAAGCATCGGCTAACTCTGTGCCAGCAGCCGCGGTAAGACAGAGGATGCAAGCGTTATCCGGAATGATTGGGCGTAAAG	6.31e-67	255	284	236	83.099	19	19	19
B7.LTR_00250	258	541	Gb_34972	939	659	CAAGGCGACGACGGGTAGCCGGCCTGAGAGGGCGACCGGCCACACTGGGACTGAGACACGGCCCAGACTCCTACGGGAGGCAGCAGTGGGGAATATTGCACAATGGGCGAAAGCCTGATGCAGCGACGCCGCGTGAGGGATGACGGCCTTCGGGTTGTAAACCTCTTTCAGCAGGGAAGAAGCGAAAGTGACGGTACCTGCAGAAGAAGCGCCGGCTAACTACGTGCCAGCAGCCGCGGTAATACGTAGGGCGCAAGCGTTGTCCGGAATTATTGGGCGTAAAG	CAAGGCGACGATCAGTAGCTGGTCTGAGAGGATGATCAGCCACACTGGGACTGAGACACGGCCCAGACTCCTACGGGAGGCAGCAGTGGGGAATTTTCCGCAATGGGCGAAAGCCTGACGGAGCAATGCCGCGTGAAGGTGGAAGGCCCACGGGTCGTGAACTTCTTTTCCCGGAGAAGAAGC-AA--TGACGGTATCTGAGGAATAAGCATCGGCTAACTCTGTGCCAGCAGCCGCGGTAAGACAGAGGATGCAAGCGTTATCCGGAATGATTGGGCGTAAAG	6.32e-67	255	284	236	83.099	19	19	19
B17.LTR_00046	1142	1452	Gb_29217	1	313	CGACTGTTTAGCAAAAACACAGGTCTGTGCGAAGCCGTAAGGCGAAGTATACGGGCTGACGCCTGCCCGGTGCTGGAAGGTTAAGGGGAG-CGGTTA-GGGGCAAC-CCGAAG-CTGTGAACCGAAGCCCCAGTAAACGGCGGCCGTAACTATAACGGTCCTAAGGTAGCGAAATTCCTTGTCAGGTAAATTCTGACCCGCACGAATGGCGTAACGACTTGGGCGCTGTCTCAACGAGAGATCCGGTGAAATTTT-A-GTACCTGTGAAGATGCAGGTTACCCGCGACGT-GACGGAAAGACCCCATGGAGCTTTACT	CGACTGTTTACCAAAAACACAGGTCTCCGCAAAGTCGTAAGCCCACGTATGGGGGCTGACGCCTGCCCAGTGCCGGAAGGTTAAGG-AAGTTGGTGACCTGATAACAGGGAAGCCAGCG-ACCGAAGCCCCGGTGAACGGCGGCCGTAACTATAACGGTCCTAAGGTAGCGAAATTCCTTGTCGGGTAAGTTCCGACCCGCACGAAAGGCGTAACGATCTGGGCACTGTCTCGGAGAGAGACTCGGTGAAATAGACATGT-C-TGTGAAGATGCGGACTACCTGC-ACCTGGACAGAAAGACCCTATGAAGCTTTACT	1.42e-63	244	318	258	81.132	20	20	20
B21.LTR_00191	262	568	Gb_34972	939	656	CAAGGCGACGATCAGTAGCTGGTCTGAGAGGACGACCAGCCACACTGGGACTGAGACACGGCCCAGACTCCTACGGGAGGCAGCAGTGGGGAATTTTGGACAATGGGCGAAAGCCTGATCCAGCAATGCCGCGTGT-G-TGAAGAAGGCCTTCGGGTTGTAAAGCACTTTTGTCCGGAAAGAAATCCTTGGTTCTAATATAGCCGGGGGATGACGGTACCGGAAGAATAAGCACCGGCTAACTACGTGCCAGCAGCCGCGGTAATACGTAGGGTGCGAGCGTTAATCGGAATTACTGGGCGTAAAGCGT	CAAGGCGACGATCAGTAGCTGGTCTGAGAGGATGATCAGCCACACTGGGACTGAGACACGGCCCAGACTCCTACGGGAGGCAGCAGTGGGGAATTTTCCGCAATGGGCGAAAGCCTGACGGAGCAATGCCGCGTGAAGGTG--GAAGGCCCACGGGTCGTGAACTTCTTTTC-CCGGA--GAA------G-----AA----GCA-----ATGACGGTATCTGAGGAATAAGCATCGGCTAACTCTGTGCCAGCAGCCGCGGTAAGACAGAGGATGCAAGCGTTATCCGGAATGATTGGGCGTAAAGCGT	3.88e-54	213	309	249	80.583	20	20	20
B22.LTR_00115	4	314	Gb_29217	3	315	ACTGTTTATTAAAAACACAGCACTGTGCAAACACGAAAGTGGACGTATACGGTGTGACGCCTGCCCGGTGCCGGAAGGTTAATTGATG-GGGTTATCCG--CA-AGGAGAAGCTCTTGATCGAAGCCCCGGTAAACGGCGGCCGTAACTATAACGGTCCTAAGGTAGCGAAATTCCTTGTCGGGTAAGTTCCGACCTGCACGAATGGCGTAATGAT--GGCCAGGCTGTCTCCACCCGAGACTCAGTGAAATTGAAATCGCTGTGAAGATGCAGTGTACCCGCGGCAAGACGGAAAGACCCCGTGAACCTTTACTAT	ACTGTTTACCAAAAACACAGGTCTCCGCAAAGTCGTAAGCCCACGTATGGGGGCTGACGCCTGCCCAGTGCCGGAAGGTTAA-GGAAGTTGGTGACCTGATAACAGG-GAAGCCAGCGACCGAAGCCCCGGTGAACGGCGGCCGTAACTATAACGGTCCTAAGGTAGCGAAATTCCTTGTCGGGTAAGTTCCGACCCGCACGAAAGGCGTAACGATCTGGGCA--CTGTCTCGGAGAGAGACTCGGTGAAATAGACATGTCTGTGAAGATGCGGACTACCTGCACCTGGACAGAAAGACCCTATGAAGCTTTACTAT	1.03e-53	211	317	251	79.18	27	27	27
B20.LTR_00068	205	504	Gb_29217	1	313	CGACTGTTTATTAAAAACACAGCACTCTGCAAAGACGAAAGTCGACGTATAGGGTGTGACGCCTGCCCGGTGCCGGAAGGTTAAG--TGATGG-G----G-T-----GCAAGCTCTTGATCGAAGCCCCGGTAAACGGCGGCCGTAACTATAACGGTCCTAAGGTAGCGAAATTCCTTGTCGGGTAAGTTCCGACCTGCACGAATGGCGTAACGATGGCCACACTGTCTCCTCCTGAGACTCAGCGAAGTTGAAGTGTTTGTGATGATGCAATCTACCCGCGGCTAGACGGAAAGACCCCATGAACCTTTACT	CGACTGTTTACCAAAAACACAGGTCTCCGCAAAGTCGTAAGCCCACGTATGGGGGCTGACGCCTGCCCAGTGCCGGAAGGTTAAGGAAGTTGGTGACCTGATAACAGGGAAGCCAGCGACCGAAGCCCCGGTGAACGGCGGCCGTAACTATAACGGTCCTAAGGTAGCGAAATTCCTTGTCGGGTAAGTTCCGACCCGCACGAAAGGCGTAACGATCTGGGCACTGTCTCGGAGAGAGACTCGGTGAAATAGACATGTCTGTGAAGATGCGGACTACCTGCACCTGGACAGAAAGACCCTATGAAGCTTTACT	5.62e-52	206	313	248	79.233	23	23	23
B8.LTR_00069	1207	1516	Gb_29217	3	314	ACTGTTTAACAAAAACACAGGGCCCTGCAAAATCGAAAGATGACGTATAGAGCCTGATACCTGCCCGGTGCTGGAAGGTTAAGGAAG--GGTG--TTAGTCGCAAGGCGAAGCACTTGACTGAAGCCCCAGTAAACGGCGGCCGTAACTATAACGGTCCTAAGGTAGCGAAATTCCTTGTCGGGTAAGTTCCGACCTGCACGAATGGTCTAATGAGTTGGACACTGTCTCCACCACGAG-CTCGGTGAAATTGTAGTATCGGTGAAGATGCCGGTTAATCGCAACGGGACGGAAAGACCCCGTGAACCTTCACTA	ACTGTTTACCAAAAACACAGGTCTCCGCAAAGTCGTAAGCCCACGTATGGGGGCTGACGCCTGCCCAGTGCCGGAAGGTTAAGGAAGTTGGTGACCTGATAAC-AGG-GAAGCCAGCGACCGAAGCCCCGGTGAACGGCGGCCGTAACTATAACGGTCCTAAGGTAGCGAAATTCCTTGTCGGGTAAGTTCCGACCCGCACGAAAGGCGTAACGATCTGGGCACTGTCTCGGAGA-GAGACTCGGTGAAATAGACATGTCTGTGAAGATGCGGACTACCTGCACCTGGACAGAAAGACCCTATGAAGCTTTACTA	3.53e-51	204	315	248	78.73	13	13	13
B14.LTR_00010	278	438	Gb_32444	927	767	CAAGGCAACGATGCGTAGCCGACCTGAGAGGGTGATCGGCCACACTGGGACTGAGACACGGCCCAGACTCCTACGGGAGGCAGCAGTAGGGAATCTTCCGCAATGGACGAAAGTCTGACGGAGCAACGCCGCGTGAGTGATGAAGGCTTTCGGGTCGTAAA	CAAGGCAATGATCAGTAGCTGGTCTGAGAGGATGATCAGCCACACTGGGACTGAGACACGGCCCAGACTCCTACGGGAGGCAGCAGTGGGGAATTTTCCGCAATGGGCGAAAGCCTGACGGAGCAATGCCGCGTGAAGGTGGAAGGCCCACGGGTCGTGAA	3.19e-45	182	161	140	86.957	35	35	35
B20.LTR_00067	31	337	Gb_34972	939	656	CAAGGCGACGATCCGTAGCTGGTTTGAGAGGACGACCAGCCACACTGGGACTGAGACACGGCCCAGACTCCTACGGGAGGCAGCAGTGGGGAATTTTGGACAATGGGGGAAACCCTGATCCAGCCATCCCGCGTGTGCGATGAAGGCCTTCGGGTTGTAAAGCACTTTTGGCAGGAAAGAAACGTTCCGGGTTAATACCCCGGGAAACTGACGGTACCTGCAGAATAAGCACCGGCTAACTACGTGCCAGCAGCCGCGGTAATACGTAGGGTGCAAGCGTTAATCGGAATTACTGGGCGTAAAGCGT	CAAGGCGACGATCAGTAGCTGGTCTGAGAGGATGATCAGCCACACTGGGACTGAGACACGGCCCAGACTCCTACGGGAGGCAGCAGTGGGGAATTTTCCGCAATGGGCGAAAGCCTGACGGAGCAATGCCGCGTGAAGGTGGAAGGCCCACGGGTCGTGAACTTCTTTTCCC-GGA--GAA--G---------AAG-C------AA--TGACGGTATCTGAGGAATAAGCATCGGCTAACTCTGTGCCAGCAGCCGCGGTAAGACAGAGGATGCAAGCGTTATCCGGAATGATTGGGCGTAAAGCGT	3.33e-44	180	307	241	78.502	24	24	24
B21.LTR_00332	1208	1507	Gb_29217	1	313	CGACTGTTTAATAAAAACACAGCACTCTGCAAACACGAAAGTGGACGTATAGGGTGTGACGCCTGCCCGGTGCCGGAAGATTAA--ATGATGG-G----G-T-----GCAAGCTCTTGATTGAAGTCCCGGTAAACGGCGGCCGTAACTATAACGGTCCTAAGGTAGCGAAATTCCTTGTCGGGTAAGTTCCGACCTGCACGAATGGCGTAACGATGGCCACACTGTCTCCTCCCGAGACTCAGCGAAGTTGAAGTGTTTGTGATGATGCAATCTACCCGCGGCTAGACGGAAAGACCCCATGAACCTTTACT	CGACTGTTTACCAAAAACACAGGTCTCCGCAAAGTCGTAAGCCCACGTATGGGGGCTGACGCCTGCCCAGTGCCGGAAGGTTAAGGAAGTTGGTGACCTGATAACAGGGAAGCCAGCGACCGAAGCCCCGGTGAACGGCGGCCGTAACTATAACGGTCCTAAGGTAGCGAAATTCCTTGTCGGGTAAGTTCCGACCCGCACGAAAGGCGTAACGATCTGGGCACTGTCTCGGAGAGAGACTCGGTGAAATAGACATGTCTGTGAAGATGCGGACTACCTGCACCTGGACAGAAAGACCCTATGAAGCTTTACT	2.17e-43	178	313	243	77.636	13	13	13
B5.LTR_00037	390	556	Gb_40564	442	608	CAGTGAGACTGTGGGGGATAAGCTTCATAGTCGAGAGGGAAACAGCCCAGACCACCGGTTAAGGCCCCTAAGCGTGTGCTAAGTGGGAAAGGATGT-GGAGTTGCTGAGACAACCAGGAGGTTGGCTTAGAAGCAGCCACCCTTGAAAGAGTGCGTAATAGCTCACTG	CAGTGAGACGATGGGGGATAAGCTTCATCGTCGAGAGGGGAACAACCCAGATCACCAGTTAAGGCCCCTAAATGGCCGCTCAGTGATAAAGGAGGTAGGAG-TGCAAAGACAGCCAGGAGGTTTGCCTAGAAGCAGCCATCCTTGAAAGAGTGCGTAATAGCTCACTG	2.8e-43	176	168	144	85.714	20	20	20
B1.LTR_00099	392	621	Gb_40564	443	671	AGTGAGACTGCGGGGGATAAGCTCCGTAGTCGAGAGGGAAACAGCCCAGACCACCAGCTAAGGCCCCTAAGCGTATGCTAAGTGGGAAAGGATGT-GGAGTTGCACAGACAACCAGGAGGTTGGCTTAGAAGCAGCCACCCTTGAAAGAGTGCGTAATAGCTCACTGGTCAAGTGATTCCGCGCCGACAATGTAGCGGGGCTCAAGT-ATACCGCCGAAGCTGTGGCAT-TCA	AGTGAGACGATGGGGGATAAGCTTCATCGTCGAGAGGGGAACAACCCAGATCACCAGTTAAGGCCCCTAAATGGCCGCTCAGTGATAAAGGAGGTAGGAG-TGCAAAGACAGCCAGGAGGTTTGCCTAGAAGCAGCCATCCTTGAAAGAGTGCGTAATAGCTCACTGATCGAGCGCTCTTGCGCCGAAGATGAA-CGGGACT-AAGCGAT-CTGCCGAAGCTGTGGGATGTCA	1.04e-42	174	233	188	80.687	26	26	26
B7.LTR_00157	389	607	Gb_40564	442	658	CAGTGAGACTGTGGGGGATAAGCTCCATGGTCGAGAGGGAAACAGCCCAGAGCATCGACTAAGGCCCCTAAGCGTACGCTAAGTGGGAAAGGATGT-GGAGTCGCAGAGACAACCAGGAGGTTGGCTTAGAAGCAGCCACCCTTGAAAGAGTGCGTAATAGCTCACTGGTCTAGTGATTCCGCGCCGACAATGTAGCGGGGCTCAAGCGTACCGCCGAAG	CAGTGAGACGATGGGGGATAAGCTTCATCGTCGAGAGGGGAACAACCCAGATCACCAGTTAAGGCCCCTAAATGGCCGCTCAGTGATAAAGGAGGTAGGAGT-GCAAAGACAGCCAGGAGGTTTGCCTAGAAGCAGCCATCCTTGAAAGAGTGCGTAATAGCTCACTGATCGAGCGCTCTTGCGCCGAAGATGAA-CGGGACT-AAGCGATCTGCCGAAG	1.33e-41	171	220	178	80.909	25	25	25
B2.LTR_00007	387	596	Gb_40564	438	646	CAG-CAGTGAGACTGTGGGGGATAAGCTTCATAGTCGAGAGGGAAACAACCCAGACCACCAACTAAGGTCCC-AAAGCGCGTGCTAAGTGGGAAAGGATGT-GGAGTTGCCTTGACAACCAGGAGGTTGGCTTAGAAGCAGCCACCCTTGAAAGAGTGCGTAATAGCTCACTGGTCAAGTGATTCCGCGCCGACAATGTAACGGGGCTCAAGC	CAGCCAGTGAGACGATGGGGGATAAGCTTCATCGTCGAGAGGGGAACAACCCAGATCACCAGTTAAGGCCCCTAAATGGC-CGCTCAGTGATAAAGGAGGTAGGAG-TGCAAAGACAGCCAGGAGGTTTGCCTAGAAGCAGCCATCCTTGAAAGAGTGCGTAATAGCTCACTGATCGAGCGCTCTTGCGCCGAAGATG-AACGGGACT-AAGC	1.35e-41	171	213	174	81.69	24	24	24
B3.LTR_00259	387	596	Gb_40564	438	646	CAG-CAGTGAGACTGTGGGGGATAAGCTTCATAGTCGAGAGGGAAACAACCCAGACCACCAACTAAGGTCCC-AAAGCGCGTGCTAAGTGGGAAAGGATGT-GGAGTTGCTGTGACAACCAGGAGGTTGGCTTAGAAGCAGCCACCCTTGAAAGAGTGCGTAATAGCTCACTGGTCAAGTGATTCCGCGCCGACAATGTAACGGGGCTCAAGC	CAGCCAGTGAGACGATGGGGGATAAGCTTCATCGTCGAGAGGGGAACAACCCAGATCACCAGTTAAGGCCCCTAAATGGC-CGCTCAGTGATAAAGGAGGTAGGAG-TGCAAAGACAGCCAGGAGGTTTGCCTAGAAGCAGCCATCCTTGAAAGAGTGCGTAATAGCTCACTGATCGAGCGCTCTTGCGCCGAAGATG-AACGGGACT-AAGC	1.35e-41	171	213	174	81.69	24	24	24
B4.LTR_00067	387	596	Gb_40564	438	646	CAG-CAGTGAGACTGTGGGGGATAAGCTTCATAGTCGAGAGGGAAACAACCCAGACCACCAACTAAGGTCCC-AAAGCGCGTGCTAAGTGGGAAAGGATGT-GGAGTTGCTCTGACAACCAGGAGGTTGGCTTAGAAGCAGCCACCCTTGAAAGAGTGCGTAATAGCTCACTGGTCAAGTGATTCCGCGCCGACAATGTAACGGGGCTCAAGC	CAGCCAGTGAGACGATGGGGGATAAGCTTCATCGTCGAGAGGGGAACAACCCAGATCACCAGTTAAGGCCCCTAAATGGC-CGCTCAGTGATAAAGGAGGTAGGAG-TGCAAAGACAGCCAGGAGGTTTGCCTAGAAGCAGCCATCCTTGAAAGAGTGCGTAATAGCTCACTGATCGAGCGCTCTTGCGCCGAAGATG-AACGGGACT-AAGC	1.35e-41	171	213	174	81.69	24	24	24
B10.LTR_00114	34	281	Gb_36066	301	548	AATATTGGTATCATGGCTCACATCGATGCCGGTAAAACGACAACGACTGAGCGTAT-CTTGTACTACACTGGTCGTATCCATAAAATTGGTGAAACTCACGAAGGAGCTTC-ACAAATGGACTGGATGGAGCAGGAGCAAGAACGTGGTATTACAATCACTTCTGCTGCTACTACAGCACAA-TGGAAAGGTTACCGTGTAAACATCATCGATACACCAGGACACGTAGACTTCACTGTTGAAGTTGAACG	AATATTGGAATTATGGCCCACATAGATGCAGGGAAGACTACTACCACAGAGAGGATTCTT-TTTTATACCGGCAAAAATTATAAAATTGGGGAGGTTCATGAAGGGACTGCTAC-AATGGACTGGATGGAGCAGGAGCAAGAAAGGGGCATAACAATCACTTCTGCTGCAACTACAGC-CATGTGGAATAATCACCGTATCAACATTATTGATACCCCTGGCCATGTTGACTTCACTTTGGAAGTTGAACG	1.53e-29	132	251	192	76.494	12	12	12
B2.LTR_00008	4	61	Gb_09036	96	153	GGAGAGTTTGATCCTGGCTCAGGATGAACGCTGGCGGCGTGCTTAACACATGCAAGTC	GGAGAGTTTGATCCTGGCTCAGGATGAACACTGGCAGCATGCTTAACACATGCAAGTC	1.89e-17	91.6	58	55	94.828	80	4	80
B3.LTR_00260	4	61	Gb_09036	96	153	GGAGAGTTTGATCCTGGCTCAGGATGAACGCTGGCGGCGTGCTTAACACATGCAAGTC	GGAGAGTTTGATCCTGGCTCAGGATGAACACTGGCAGCATGCTTAACACATGCAAGTC	1.89e-17	91.6	58	55	94.828	80	4	80
B4.LTR_00068	4	61	Gb_09036	96	153	GGAGAGTTTGATCCTGGCTCAGGATGAACGCTGGCGGCGTGCTTAACACATGCAAGTC	GGAGAGTTTGATCCTGGCTCAGGATGAACACTGGCAGCATGCTTAACACATGCAAGTC	1.89e-17	91.6	58	55	94.828	80	4	80
B5.LTR_00036	4	61	Gb_09036	96	153	GGAGAGTTTGATCCTGGCTCAGGATGAACGCTGGCGGCGTGCTTAACACATGCAAGTC	GGAGAGTTTGATCCTGGCTCAGGATGAACACTGGCAGCATGCTTAACACATGCAAGTC	1.89e-17	91.6	58	55	94.828	81	4	81
B12.LTR_00153	3	60	Gb_09036	96	153	GGAGAGTTTGATCCTGGCTCAGGATGAACGCTGGCGGCGTGCCTAATACATGCAAGTC	GGAGAGTTTGATCCTGGCTCAGGATGAACACTGGCAGCATGCTTAACACATGCAAGTC	4.16e-14	80.5	58	53	91.379	80	4	80
